# Supplementary material for: Evaluating fisheries conservation strategies in the socio-ecological system: A grid-based dynamic model to link spatial conservation prioritization tools with tactical fisheries management
Source: PLoS One. 2020 Apr 3;15(4):e0230946. doi: 10.1371/journal.pone.0230946 (PMC7122822; doi:10.1371/journal.pone.0230946)
Supplement: S1 Excel — Species biomass in each planning unit in September, 2011. (CSV) [file pone.0230946.s001.csv]

id	amount	biomass
1	0	0
2	0	0
3	0	0
4	0	0
5	0	0
6	0	0
7	0	0
8	0	0
9	0	0
10	47.83335876	47.83335876
11	198.3511047	198.3511047
12	527.0829468	527.0829468
13	1158.833496	1158.833496
14	1764.477173	1764.477173
15	1911.78894	1911.78894
16	1747.486084	1747.486084
17	1484.198975	1484.198975
18	1327.502563	1327.502563
19	1204.697632	1204.697632
20	1106.723145	1106.723145
21	992.5400391	992.5400391
22	865.9726563	865.9726563
23	786.8430176	786.8430176
24	723.140625	723.140625
25	691.7804565	691.7804565
26	688.9488525	688.9488525
27	706.9505005	706.9505005
28	725.1820679	725.1820679
29	734.1376953	734.1376953
30	741.8424072	741.8424072
31	742.3474731	742.3474731
32	749.6960449	749.6960449
33	752.1177979	752.1177979
34	752.0335083	752.0335083
35	751.9086304	751.9086304
36	758.3133545	758.3133545
37	758.3104248	758.3104248
38	758.2891846	758.2891846
39	758.2574463	758.2574463
40	758.2199097	758.2199097
41	758.1796875	758.1796875
42	763.1775513	763.1775513
43	763.175415	763.175415
44	763.1685181	763.1685181
45	763.1583252	763.1583252
46	763.1459961	763.1459961
47	763.1321411	763.1321411
48	769.9185791	769.9185791
49	769.9197998	769.9197998
50	769.9194336	769.9194336
51	0	0
52	0	0
53	0	0
54	0	0
55	0	0
56	0	0
57	0	0
58	0	0
59	0	0
60	31.75811195	31.75811195
61	169.7203064	169.7203064
62	462.7376709	462.7376709
63	1071.803345	1071.803345
64	1905.578979	1905.578979
65	2054.461182	2054.461182
66	1728.2146	1728.2146
67	1465.674072	1465.674072
68	1331.445557	1331.445557
69	1199.253906	1199.253906
70	1107.661377	1107.661377
71	971.1029663	971.1029663
72	868.1335449	868.1335449
73	793.3587036	793.3587036
74	718.2762451	718.2762451
75	680.1957397	680.1957397
76	677.258667	677.258667
77	710.1151123	710.1151123
78	737.097168	737.097168
79	747.3984375	747.3984375
80	749.0772095	749.0772095
81	753.9430542	753.9430542
82	753.5317993	753.5317993
83	753.1472778	753.1472778
84	758.9523926	758.9523926
85	758.8829956	758.8829956
86	758.7994995	758.7994995
87	758.7115479	758.7115479
88	758.6243896	758.6243896
89	763.4841919	763.4841919
90	763.4645996	763.4645996
91	763.4396362	763.4396362
92	763.4116821	763.4116821
93	763.3823242	763.3823242
94	770.0553589	770.0553589
95	772.9953003	772.9953003
96	772.9904785	772.9904785
97	772.9849243	772.9849243
98	772.9788818	772.9788818
99	772.9725952	772.9725952
100	772.9661255	772.9661255
101	0	0
102	0	0
103	0	0
104	0	0
105	0	0
106	0	0
107	0	0
108	0	0
109	0	0
110	0	0
111	10.22078228	10.22078228
112	46.89082718	46.89082718
113	515.1192017	515.1192017
114	1145.846069	1145.846069
115	2013.266357	2013.266357
116	2177.030029	2177.030029
117	1671.325317	1671.325317
118	1378.708252	1378.708252
119	1339.889893	1339.889893
120	1202.910889	1202.910889
121	1065.351929	1065.351929
122	985.1674805	985.1674805
123	859.9369507	859.9369507
124	768.0252686	768.0252686
125	725.0193481	725.0193481
126	672.4987183	672.4987183
127	683.859436	683.859436
128	709.1690674	709.1690674
129	765.5903931	765.5903931
130	760.8994141	760.8994141
131	758.7977295	758.7977295
132	756.944458	756.944458
133	760.366272	760.366272
134	760.0291138	760.0291138
135	759.7471313	759.7471313
136	759.5054321	759.5054321
137	764.0838013	764.0838013
138	766.7711792	766.7711792
139	766.706604	766.706604
140	773.1096191	773.1096191
141	773.1063843	773.1063843
142	773.0996704	773.0996704
143	773.0907593	773.0907593
144	773.0805664	773.0805664
145	773.0696411	773.0696411
146	773.0584717	773.0584717
147	773.0473022	773.0473022
148	775.8483276	775.8483276
149	775.8461304	775.8461304
150	775.8433838	775.8433838
151	775.8401489	775.8401489
152	0	0
153	0	0
154	0	0
155	0	0
156	0	0
157	0	0
158	0	0
159	0	0
160	0	0
161	0	0
162	47.09827042	47.09827042
163	178.197998	178.197998
164	570.0109253	570.0109253
165	1543.814209	1543.814209
166	2258.247314	2258.247314
167	1767.147217	1767.147217
168	1674.945801	1674.945801
169	1442.695923	1442.695923
170	1293.137573	1293.137573
171	1165.551758	1165.551758
172	1056.169556	1056.169556
173	936.0770264	936.0770264
174	828.1812134	828.1812134
175	755.6875	755.6875
176	697.9552612	697.9552612
177	683.6748047	683.6748047
178	682.2713623	682.2713623
179	715.5546875	715.5546875
180	754.1696777	754.1696777
181	765.4284058	765.4284058
182	764.5942993	764.5942993
183	764.5446777	764.5446777
184	769.4476929	769.4476929
185	769.3035278	769.3035278
186	769.1661377	769.1661377
187	773.3209839	773.3209839
188	773.3149414	773.3149414
189	773.2987061	773.2987061
190	773.2774048	773.2774048
191	773.2539673	773.2539673
192	773.2300415	773.2300415
193	773.2064819	773.2064819
194	775.9609375	775.9609375
195	775.9530029	775.9530029
196	775.944397	775.944397
197	775.9354858	775.9354858
198	775.9265137	775.9265137
199	775.9176636	775.9176636
200	775.9089355	775.9089355
201	775.9004517	775.9004517
202	780.298584	780.298584
203	0	0
204	0	0
205	0	0
206	0	0
207	0	0
208	0	0
209	0	0
210	0	0
211	0	0
212	0	0
213	5.076351166	5.076351166
214	139.6598663	139.6598663
215	364.8399658	364.8399658
216	657.5646362	657.5646362
217	1664.029053	1664.029053
218	2286.52832	2286.52832
219	1820.610474	1820.610474
220	1540.855225	1540.855225
221	1377.129272	1377.129272
222	1312.857422	1312.857422
223	1127.804688	1127.804688
224	999.9060059	999.9060059
225	899.3502808	899.3502808
226	827.9854736	827.9854736
227	750.8707886	750.8707886
228	694.109436	694.109436
229	673.5817871	673.5817871
230	684.1080933	684.1080933
231	714.9055176	714.9055176
232	751.7154541	751.7154541
233	771.6038208	771.6038208
234	769.5025635	769.5025635
235	771.2175293	771.2175293
236	771.4453735	771.4453735
237	771.2119141	771.2119141
238	771.0297241	771.0297241
239	770.8815918	770.8815918
240	770.758728	770.758728
241	773.6949463	773.6949463
242	773.6412354	773.6412354
243	773.5928955	773.5928955
244	773.5493774	773.5493774
245	776.1137085	776.1137085
246	776.0875854	776.0875854
247	775.9137573	775.9137573
248	775.8919678	775.8919678
249	775.8720093	775.8720093
250	775.8536987	775.8536987
251	775.836853	775.836853
252	780.3599243	780.3599243
253	776.0961914	776.0961914
254	776.0737305	776.0737305
255	0	0
256	0	0
257	0	0
258	0	0
259	0	0
260	0	0
261	0	0
262	0	0
263	0	0
264	3.521482944	3.521482944
265	38.77720642	38.77720642
266	306.5979919	306.5979919
267	605.4783936	605.4783936
268	1364.461548	1364.461548
269	2165.465576	2165.465576
270	2019.562256	2019.562256
271	1703.689819	1703.689819
272	1489.223022	1489.223022
273	1365.825317	1365.825317
274	1211.134155	1211.134155
275	1082.690796	1082.690796
276	943.2692261	943.2692261
277	871.7841797	871.7841797
278	802.2806396	802.2806396
279	742.2006226	742.2006226
280	687.0637817	687.0637817
281	674.9255371	674.9255371
282	689.8225708	689.8225708
283	725.0076904	725.0076904
284	769.02771	769.02771
285	773.4715576	773.4715576
286	771.1304932	771.1304932
287	771.5469971	771.5469971
288	770.7331543	770.7331543
289	773.9292603	773.9292603
290	773.6605835	773.6605835
291	771.7391968	771.7391968
292	771.5593872	771.5593872
293	773.8373413	773.8373413
294	775.7785034	775.7785034
295	775.6997681	775.6997681
296	775.6340332	775.6340332
297	773.7893066	773.7893066
298	773.715271	773.715271
299	773.6530762	773.6530762
300	773.6003418	773.6003418
301	773.5550537	773.5550537
302	773.5159302	773.5159302
303	773.4816895	773.4816895
304	773.4516602	773.4516602
305	771.1776733	771.1776733
306	771.1373291	771.1373291
307	4.224422932	4.224422932
308	0	0
309	0	0
310	0	0
311	0	0
312	0	0
313	0	0
314	0	0
315	0	0
316	47.3783493	47.3783493
317	270.8874817	270.8874817
318	503.0552063	503.0552063
319	997.5497437	997.5497437
320	2048.532715	2048.532715
321	2115.579102	2115.579102
322	1829.24939	1829.24939
323	1609.964233	1609.964233
324	1441.647827	1441.647827
325	1296.154175	1296.154175
326	1187.59668	1187.59668
327	1092.750488	1092.750488
328	966.4155884	966.4155884
329	870.8080444	870.8080444
330	798.0412598	798.0412598
331	715.9447632	715.9447632
332	687.9362793	687.9362793
333	671.6489868	671.6489868
334	701.1564941	701.1564941
335	730.1591797	730.1591797
336	770.3070068	770.3070068
337	774.3401489	774.3401489
338	773.3766479	773.3766479
339	774.2003784	774.2003784
340	773.6322632	773.6322632
341	775.4900513	775.4900513
342	773.8154297	773.8154297
343	773.5455322	773.5455322
344	773.3486328	773.3486328
345	773.2001343	773.2001343
346	773.0849609	773.0849609
347	775.5003052	775.5003052
348	775.4362793	775.4362793
349	775.6390381	775.6390381
350	773.5301514	773.5301514
351	770.6598511	770.6598511
352	770.5836182	770.5836182
353	770.5204468	770.5204468
354	770.4676514	770.4676514
355	770.4230347	770.4230347
356	770.3851318	770.3851318
357	770.3526611	770.3526611
358	770.324646	770.324646
359	679.3810425	679.3810425
360	80.77146912	80.77146912
361	0	0
362	0	0
363	0	0
364	0	0
365	0	0
366	0	0
367	12.47789383	12.47789383
368	133.2863464	133.2863464
369	372.1890564	372.1890564
370	683.53479	683.53479
371	1476.315186	1476.315186
372	2256.70459	2256.70459
373	2076.017334	2076.017334
374	1708.957764	1708.957764
375	1566.223633	1566.223633
376	1448.96582	1448.96582
377	1295.279907	1295.279907
378	1141.561157	1141.561157
379	1076.953125	1076.953125
380	945.0107422	945.0107422
381	852.3712769	852.3712769
382	763.1450195	763.1450195
383	695.8360596	695.8360596
384	669.4561768	669.4561768
385	668.2276001	668.2276001
386	676.7905884	676.7905884
387	716.7520142	716.7520142
388	760.0908203	760.0908203
389	770.5732422	770.5732422
390	765.5013428	765.5013428
391	766.6225586	766.6225586
392	765.9382324	765.9382324
393	765.5408325	765.5408325
394	763.5363159	763.5363159
395	763.2739258	763.2739258
396	768.3826294	768.3826294
397	765.5357666	765.5357666
398	765.4124756	765.4124756
399	765.3189087	765.3189087
400	765.2462769	765.2462769
401	767.3649292	767.3649292
402	767.3247681	767.3247681
403	765.4734497	765.4734497
404	765.4276123	765.4276123
405	765.3901367	765.3901367
406	765.3592529	765.3592529
407	765.3335571	765.3335571
408	765.3120117	765.3120117
409	765.2938843	765.2938843
410	765.2784424	765.2784424
411	2617.286377	2617.286377
412	395.8920593	395.8920593
413	0	0
414	0	0
415	0	0
416	0	0
417	0	0
418	2.396618366	2.396618366
419	107.4478912	107.4478912
420	319.5863647	319.5863647
421	514.6308594	514.6308594
422	982.5020752	982.5020752
423	1903.721436	1903.721436
424	2170.206543	2170.206543
425	1959.226318	1959.226318
426	1601.546875	1601.546875
427	1532.080933	1532.080933
428	1363.285278	1363.285278
429	1157.914917	1157.914917
430	1130.925659	1130.925659
431	985.3319702	985.3319702
432	868.3414307	868.3414307
433	759.9036865	759.9036865
434	733.6298828	733.6298828
435	685.9542847	685.9542847
436	656.9844971	656.9844971
437	657.9590454	657.9590454
438	681.7629395	681.7629395
439	711.0910645	711.0910645
440	746.8270264	746.8270264
441	756.2098389	756.2098389
442	753.9960327	753.9960327
443	753.1351929	753.1351929
444	751.1856079	751.1856079
445	748.3254395	748.3254395
446	747.9328613	747.9328613
447	753.2289429	753.2289429
448	751.059082	751.059082
449	750.9534302	750.9534302
450	750.87677	750.87677
451	750.819397	750.819397
452	750.7753906	750.7753906
453	748.6089478	748.6089478
454	748.5605469	748.5605469
455	753.6845703	753.6845703
456	753.6680908	753.6680908
457	753.6551514	753.6551514
458	753.6448975	753.6448975
459	760.1713257	760.1713257
460	760.1773071	760.1773071
461	760.1830444	760.1830444
462	760.1885376	760.1885376
463	1512.058228	1512.058228
464	2344.638672	2344.638672
465	226.3675842	226.3675842
466	0	0
467	0	0
468	0	0
469	1.847444892	1.847444892
470	20.77061081	20.77061081
471	83.15087891	83.15087891
472	233.3426056	233.3426056
473	549.9234619	549.9234619
474	1004.362732	1004.362732
475	1927.279541	1927.279541
476	2276.893799	2276.893799
477	1891.392456	1891.392456
478	1692.616333	1692.616333
479	1569.500122	1569.500122
480	1470.099731	1470.099731
481	1315.275391	1315.275391
482	1186.759766	1186.759766
483	1015.327759	1015.327759
484	985.157959	985.157959
485	857.010498	857.010498
486	766.9033813	766.9033813
487	684.9493408	684.9493408
488	666.4932861	666.4932861
489	640.7560425	640.7560425
490	649.9714355	649.9714355
491	672.5205078	672.5205078
492	707.2948608	707.2948608
493	727.6261597	727.6261597
494	734.8651123	734.8651123
495	735.4317627	735.4317627
496	738.2914429	738.2914429
497	737.9454346	737.9454346
498	737.9263306	737.9263306
499	737.9061279	737.9061279
500	737.9762573	737.9762573
501	735.7600098	735.7600098
502	741.0638428	741.0638428
503	741.0880737	741.0880737
504	741.1062012	741.1062012
505	740.9260254	740.9260254
506	740.9242554	740.9242554
507	739.6330566	739.6330566
508	739.6286011	739.6286011
509	739.6252441	739.6252441
510	739.6227417	739.6227417
511	739.6208496	739.6208496
512	739.6193848	739.6193848
513	739.9924316	739.9924316
514	739.9870605	739.9870605
515	739.9827881	739.9827881
516	135.2736359	135.2736359
517	1687.949829	1687.949829
518	385.1742554	385.1742554
519	3.454673767	3.454673767
520	0.394521087	0.394521087
521	6.623081684	6.623081684
522	26.06719589	26.06719589
523	144.5323792	144.5323792
524	208.4119415	208.4119415
525	494.682251	494.682251
526	881.1065063	881.1065063
527	1575.241821	1575.241821
528	2186.211182	2186.211182
529	2109.665771	2109.665771
530	1755.88916	1755.88916
531	1642.376831	1642.376831
532	1539.246582	1539.246582
533	1416.764038	1416.764038
534	1283.604492	1283.604492
535	1153.167969	1153.167969
536	990.9161987	990.9161987
537	869.881897	869.881897
538	775.298584	775.298584
539	731.2890015	731.2890015
540	666.4202271	666.4202271
541	639.5621338	639.5621338
542	634.1387939	634.1387939
543	644.6471558	644.6471558
544	677.8026733	677.8026733
545	682.5422363	682.5422363
546	714.3423462	714.3423462
547	719.3439331	719.3439331
548	722.7703247	722.7703247
549	723.6036377	723.6036377
550	723.8740234	723.8740234
551	727.2450562	727.2450562
552	727.425293	727.425293
553	727.5355835	727.5355835
554	727.8727417	727.8727417
555	727.9237061	727.9237061
556	732.6992188	732.6992188
557	732.7835083	732.7835083
558	733.3306885	733.3306885
559	733.3799438	733.3799438
560	727.5957031	727.5957031
561	727.5997925	727.5997925
562	733.8439331	733.8439331
563	733.8620605	733.8620605
564	733.8776855	733.8776855
565	733.8913574	733.8913574
566	733.9034424	733.9034424
567	733.9141235	733.9141235
568	733.923645	733.923645
569	169.7791595	169.7791595
570	1746.933716	1746.933716
571	195.7187347	195.7187347
572	44.28391647	44.28391647
573	118.4245834	118.4245834
574	175.0846405	175.0846405
575	251.5691376	251.5691376
576	286.322998	286.322998
577	444.8127136	444.8127136
578	771.0036621	771.0036621
579	1017.440674	1017.440674
580	2114.443604	2114.443604
581	2005.89856	2005.89856
582	1731.879028	1731.879028
583	1646.682373	1646.682373
584	1547.393188	1547.393188
585	1454.960693	1454.960693
586	1274.584961	1274.584961
587	1256.703125	1256.703125
588	1090.351563	1090.351563
589	968.8522949	968.8522949
590	841.2125854	841.2125854
591	751.1314697	751.1314697
592	705.0523682	705.0523682
593	642.9779053	642.9779053
594	623.2520752	623.2520752
595	621.6539307	621.6539307
596	637.5245361	637.5245361
597	651.7017212	651.7017212
598	673.6791992	673.6791992
599	711.7672119	711.7672119
600	712.4309082	712.4309082
601	713.442749	713.442749
602	713.2789307	713.2789307
603	716.5060425	716.5060425
604	720.9111938	720.9111938
605	721.1850586	721.1850586
606	716.7894287	716.7894287
607	716.8057251	716.8057251
608	716.8168335	716.8168335
609	721.6773071	721.6773071
610	721.7192993	721.7192993
611	721.7513428	721.7513428
612	721.7763672	721.7763672
613	721.7962036	721.7962036
614	721.8122559	721.8122559
615	721.8253174	721.8253174
616	721.9862671	721.9862671
617	721.9938965	721.9938965
618	722.0004272	722.0004272
619	722.0061035	722.0061035
620	722.5719604	722.5719604
621	722.5766602	722.5766602
622	34.13040161	34.13040161
623	997.2232056	997.2232056
624	1007.824341	1007.824341
625	133.0843353	133.0843353
626	177.2822876	177.2822876
627	248.9200592	248.9200592
628	335.9632568	335.9632568
629	408.0388489	408.0388489
630	475.7862854	475.7862854
631	633.7630615	633.7630615
632	1182.856323	1182.856323
633	2112.872314	2112.872314
634	2232.534424	2232.534424
635	1800.616699	1800.616699
636	1635.625244	1635.625244
637	1611.843018	1611.843018
638	1487.580078	1487.580078
639	1350.738403	1350.738403
640	1224.477417	1224.477417
641	1071.578003	1071.578003
642	970.6530151	970.6530151
643	904.598877	904.598877
644	773.8967896	773.8967896
645	728.6901855	728.6901855
646	658.3817139	658.3817139
647	619.581665	619.581665
648	604.5910645	604.5910645
649	613.3574219	613.3574219
650	626.5606079	626.5606079
651	650.489563	650.489563
652	666.1817017	666.1817017
653	698.550415	698.550415
654	707.269165	707.269165
655	706.3537598	706.3537598
656	708.8643188	708.8643188
657	711.9657593	711.9657593
658	711.9259644	711.9259644
659	712.111145	712.111145
660	716.0826416	716.0826416
661	716.0938721	716.0938721
662	716.1015015	716.1015015
663	716.1068115	716.1068115
664	717.2091064	717.2091064
665	717.2191772	717.2191772
666	717.2271118	717.2271118
667	717.2335205	717.2335205
668	718.8397827	718.8397827
669	718.8511353	718.8511353
670	718.8606567	718.8606567
671	718.8686523	718.8686523
672	718.8754883	718.8754883
673	718.8813477	718.8813477
674	721.6725464	721.6725464
675	721.6843872	721.6843872
676	1028.676025	1028.676025
677	1078.967773	1078.967773
678	1606.932495	1606.932495
679	2334.397949	2334.397949
680	281.1124878	281.1124878
681	136.8135681	136.8135681
682	239.2143707	239.2143707
683	384.0048523	384.0048523
684	472.2299194	472.2299194
685	621.1295166	621.1295166
686	698.602417	698.602417
687	1240.295654	1240.295654
688	1967.049561	1967.049561
689	2188.4646	2188.4646
690	1791.126343	1791.126343
691	1537.423584	1537.423584
692	1529.502197	1529.502197
693	1584.968384	1584.968384
694	1461.419556	1461.419556
695	1311.548096	1311.548096
696	1154.693848	1154.693848
697	1053.266846	1053.266846
698	932.0285034	932.0285034
699	829.5133667	829.5133667
700	728.3253784	728.3253784
701	666.7242432	666.7242432
702	623.9420166	623.9420166
703	611.3133545	611.3133545
704	599.5355835	599.5355835
705	613.9036865	613.9036865
706	626.5383301	626.5383301
707	645.5233154	645.5233154
708	661.7400513	661.7400513
709	670.4744873	670.4744873
710	706.1193848	706.1193848
711	712.4407349	712.4407349
712	712.6331787	712.6331787
713	712.4837036	712.4837036
714	712.0988159	712.0988159
715	713.5759888	713.5759888
716	713.5963135	713.5963135
717	713.6021729	713.6021729
718	713.600769	713.600769
719	713.5956421	713.5956421
720	720.677063	720.677063
721	723.0986938	723.0986938
722	723.1494751	723.1494751
723	723.1897583	723.1897583
724	723.222168	723.222168
725	723.2485352	723.2485352
726	723.2702637	723.2702637
727	723.2883301	723.2883301
728	723.3034668	723.3034668
729	723.3162842	723.3162842
730	723.3272095	723.3272095
731	723.3366089	723.3366089
732	0	0
733	933.2496948	933.2496948
734	1029.128906	1029.128906
735	1903.834717	1903.834717
736	1730.6073	1730.6073
737	340.1173096	340.1173096
738	41.22369766	41.22369766
739	143.4501038	143.4501038
740	362.5636292	362.5636292
741	510.9501953	510.9501953
742	802.138916	802.138916
743	1019.222534	1019.222534
744	1130.029785	1130.029785
745	2050.388672	2050.388672
746	2287.655518	2287.655518
747	1893.543823	1893.543823
748	1326.161621	1326.161621
749	1407.083374	1407.083374
750	1553.623413	1553.623413
751	1511.659058	1511.659058
752	1406.186279	1406.186279
753	1201.066895	1201.066895
754	1041.120239	1041.120239
755	1001.081421	1001.081421
756	883.7518311	883.7518311
757	787.6237793	787.6237793
758	708.7012329	708.7012329
759	640.6890259	640.6890259
760	604.9275513	604.9275513
761	596.4030151	596.4030151
762	597.9983521	597.9983521
763	611.666687	611.666687
764	628.3421021	628.3421021
765	654.1383667	654.1383667
766	663.5385132	663.5385132
767	713.605957	713.605957
768	715.7272339	715.7272339
769	714.7305908	714.7305908
770	713.9204102	713.9204102
771	716.5071411	716.5071411
772	715.8890991	715.8890991
773	720.0501099	720.0501099
774	722.7312622	722.7312622
775	722.8171997	722.8171997
776	722.8738403	722.8738403
777	723.6521606	723.6521606
778	723.6763916	723.6763916
779	723.6942139	723.6942139
780	723.7075195	723.7075195
781	728.2507324	728.2507324
782	728.2810669	728.2810669
783	728.3057251	728.3057251
784	728.3259888	728.3259888
785	728.3428345	728.3428345
786	728.3569336	728.3569336
787	727.9537964	727.9537964
788	727.9660034	727.9660034
789	732.3900757	732.3900757
790	918.885376	918.885376
791	357.1201172	357.1201172
792	1282.619507	1282.619507
793	884.512207	884.512207
794	954.8379517	954.8379517
795	342.5414124	342.5414124
796	9.247498512	9.247498512
797	12.03149891	12.03149891
798	192.7288818	192.7288818
799	441.6917419	441.6917419
800	750.9182739	750.9182739
801	1100.580688	1100.580688
802	1623.191895	1623.191895
803	2097.5625	2097.5625
804	2233.822998	2233.822998
805	1917.214844	1917.214844
806	1375.833618	1375.833618
807	1226.565063	1226.565063
808	1249.398926	1249.398926
809	1546.354248	1546.354248
810	1419.343384	1419.343384
811	1243.914307	1243.914307
812	1096.835693	1096.835693
813	987.8939209	987.8939209
814	893.4125366	893.4125366
815	804.0313721	804.0313721
816	715.3358154	715.3358154
817	682.2789917	682.2789917
818	620.8432007	620.8432007
819	587.4249268	587.4249268
820	584.739624	584.739624
821	600.046875	600.046875
822	609.0509033	609.0509033
823	626.9951782	626.9951782
824	651.454895	651.454895
825	690.2221069	690.2221069
826	705.8270874	705.8270874
827	719.2442017	719.2442017
828	720.7356567	720.7356567
829	724.2475586	724.2475586
830	724.5443115	724.5443115
831	724.6480713	724.6480713
832	724.680481	724.680481
833	730.3435669	730.3435669
834	730.423645	730.423645
835	731.2410889	731.2410889
836	735.3591919	735.3591919
837	735.4100342	735.4100342
838	735.4473877	735.4473877
839	735.4753418	735.4753418
840	735.496521	735.496521
841	735.5128784	735.5128784
842	735.5255737	735.5255737
843	735.5355225	735.5355225
844	735.543457	735.543457
845	735.5497437	735.5497437
846	739.2562256	739.2562256
847	739.2662964	739.2662964
848	739.2748413	739.2748413
849	2109.93457	2109.93457
850	1538.195679	1538.195679
851	1463.84436	1463.84436
852	1252.643311	1252.643311
853	518.260498	518.260498
854	238.1266937	238.1266937
855	47.24998474	47.24998474
856	0	0
857	27.38382912	27.38382912
858	253.4493103	253.4493103
859	597.8045044	597.8045044
860	1017.363892	1017.363892
861	1566.256958	1566.256958
862	1950.52124	1950.52124
863	2186.240723	2186.240723
864	1830.437378	1830.437378
865	1260.626099	1260.626099
866	1023.15033	1023.15033
867	1189.69751	1189.69751
868	1439.280273	1439.280273
869	1523.277588	1523.277588
870	1389.130615	1389.130615
871	1196.503052	1196.503052
872	1030.175415	1030.175415
873	908.1802979	908.1802979
874	826.5971069	826.5971069
875	713.9066162	713.9066162
876	679.7642212	679.7642212
877	622.4273071	622.4273071
878	590.8273315	590.8273315
879	575.4598999	575.4598999
880	578.6739502	578.6739502
881	595.3812256	595.3812256
882	612.6295776	612.6295776
883	620.5182495	620.5182495
884	651.1181641	651.1181641
885	694.9730835	694.9730835
886	717.5155029	717.5155029
887	734.8884888	734.8884888
888	737.4067993	737.4067993
889	737.2927246	737.2927246
890	738.6867065	738.6867065
891	738.8132935	738.8132935
892	743.8466187	743.8466187
893	743.9494019	743.9494019
894	745.0688477	745.0688477
895	745.1363525	745.1363525
896	746.6618042	746.6618042
897	746.9328613	746.9328613
898	746.9501953	746.9501953
899	745.9829102	745.9829102
900	745.9840698	745.9840698
901	745.9846191	745.9846191
902	744.0802612	744.0802612
903	744.0753174	744.0753174
904	746.5437622	746.5437622
905	743.3360596	743.3360596
906	743.3265991	743.3265991
907	743.3184814	743.3184814
908	743.3114014	743.3114014
909	1965.753296	1965.753296
910	1852.974731	1852.974731
911	1734.150269	1734.150269
912	1619.937744	1619.937744
913	1146.778564	1146.778564
914	746.381958	746.381958
915	281.8200684	281.8200684
916	83.55153656	83.55153656
917	0	0
918	0	0
919	70.47275543	70.47275543
920	237.5045776	237.5045776
921	578.1065674	578.1065674
922	1092.208496	1092.208496
923	1782.217285	1782.217285
924	2185.110596	2185.110596
925	1907.754761	1907.754761
926	1365.234497	1365.234497
927	1011.156982	1011.156982
928	1078.479614	1078.479614
929	1241.258789	1241.258789
930	1473.190552	1473.190552
931	1408.856689	1408.856689
932	1359.442261	1359.442261
933	1068.121338	1068.121338
934	971.3735962	971.3735962
935	870.5466919	870.5466919
936	764.7200317	764.7200317
937	697.4816284	697.4816284
938	637.5039673	637.5039673
939	589.2369385	589.2369385
940	567.3125	567.3125
941	566.1673584	566.1673584
942	573.3394775	573.3394775
943	590.2790527	590.2790527
944	611.4147949	611.4147949
945	635.4915161	635.4915161
946	687.8746948	687.8746948
947	702.9959106	702.9959106
948	747.3087769	747.3087769
949	751.2016602	751.2016602
950	752.1963501	752.1963501
951	756.0900879	756.0900879
952	757.5209961	757.5209961
953	754.8672485	754.8672485
954	751.2684937	751.2684937
955	751.1228027	751.1228027
956	751.0244141	751.0244141
957	749.8543701	749.8543701
958	749.7984619	749.7984619
959	749.7562866	749.7562866
960	747.1021729	747.1021729
961	747.0541382	747.0541382
962	747.0162964	747.0162964
963	746.9860229	746.9860229
964	746.9614868	746.9614868
965	746.9413452	746.9413452
966	746.9246826	746.9246826
967	746.9107056	746.9107056
968	746.8988647	746.8988647
969	746.888855	746.888855
970	746.880249	746.880249
971	1056.88501	1056.88501
972	1151.570313	1151.570313
973	1331.077271	1331.077271
974	2295.355713	2295.355713
975	920.3153076	920.3153076
976	750.5463257	750.5463257
977	863.1312256	863.1312256
978	1103.595825	1103.595825
979	1164.262207	1164.262207
980	1001.038025	1001.038025
981	612.4101563	612.4101563
982	244.059021	244.059021
983	81.72900391	81.72900391
984	0.579158962	0.579158962
985	0.225595444	0.225595444
986	21.22807121	21.22807121
987	193.4190826	193.4190826
988	485.739624	485.739624
989	1238.925537	1238.925537
990	2052.867188	2052.867188
991	2132.757568	2132.757568
992	1733.495239	1733.495239
993	1290.774658	1290.774658
994	1259.058594	1259.058594
995	1264.16687	1264.16687
996	1451.38916	1451.38916
997	1501.220825	1501.220825
998	1468.002563	1468.002563
999	1191.83667	1191.83667
1000	972.138916	972.138916
1001	870.6213379	870.6213379
1002	809.3300781	809.3300781
1003	669.7727661	669.7727661
1004	641.5752563	641.5752563
1005	589.6988525	589.6988525
1006	563.3054199	563.3054199
1007	549.3167725	549.3167725
1008	554.8151245	554.8151245
1009	570.8973999	570.8973999
1010	588.1647339	588.1647339
1011	612.3981934	612.3981934
1012	627.0374146	627.0374146
1013	683.2487183	683.2487183
1014	747.7507935	747.7507935
1015	764.1884155	764.1884155
1016	764.8098755	764.8098755
1017	761.3883057	761.3883057
1018	760.7061157	760.7061157
1019	759.8706055	759.8706055
1020	756.0285645	756.0285645
1021	755.7415771	755.7415771
1022	755.5671387	755.5671387
1023	755.020813	755.020813
1024	754.9408569	754.9408569
1025	754.885376	754.885376
1026	754.8457031	754.8457031
1027	751.9854126	751.9854126
1028	751.9406738	751.9406738
1029	751.906189	751.906189
1030	751.8791504	751.8791504
1031	741.9587402	741.9587402
1032	740.4971313	740.4971313
1033	740.4476318	740.4476318
1034	740.4067383	740.4067383
1035	737.7728882	737.7728882
1036	737.7404785	737.7404785
1037	737.7130127	737.7130127
1038	1299.435791	1299.435791
1039	1108.412964	1108.412964
1040	1053.664429	1053.664429
1041	2031.285645	2031.285645
1042	1011.296692	1011.296692
1043	491.9283752	491.9283752
1044	631.9735107	631.9735107
1045	837.8717651	837.8717651
1046	1280.127075	1280.127075
1047	1356.778931	1356.778931
1048	1287.9375	1287.9375
1049	691.2560425	691.2560425
1050	319.4951172	319.4951172
1051	126.247757	126.247757
1052	26.14158249	26.14158249
1053	0	0
1054	15.33769226	15.33769226
1055	192.2872467	192.2872467
1056	700.0233765	700.0233765
1057	1627.329712	1627.329712
1058	2173.251221	2173.251221
1059	1923.890991	1923.890991
1060	1534.449463	1534.449463
1061	1333.049561	1333.049561
1062	1384.541992	1384.541992
1063	1420.349487	1420.349487
1064	1477.754517	1477.754517
1065	1474.5	1474.5
1066	1310.203979	1310.203979
1067	1111.945068	1111.945068
1068	917.1381836	917.1381836
1069	779.6212158	779.6212158
1070	688.5548706	688.5548706
1071	610.9159546	610.9159546
1072	567.6799927	567.6799927
1073	554.0413208	554.0413208
1074	542.8363647	542.8363647
1075	540.7702637	540.7702637
1076	547.5939331	547.5939331
1077	559.1469116	559.1469116
1078	577.2720337	577.2720337
1079	611.6799927	611.6799927
1080	633.0688477	633.0688477
1081	680.0386963	680.0386963
1082	746.4883423	746.4883423
1083	758.8137817	758.8137817
1084	763.4376221	763.4376221
1085	759.2915649	759.2915649
1086	757.2370605	757.2370605
1087	753.2536011	753.2536011
1088	752.8004761	752.8004761
1089	752.5683594	752.5683594
1090	743.0262451	743.0262451
1091	742.6660767	742.6660767
1092	742.4266357	742.4266357
1093	742.2626953	742.2626953
1094	742.1477661	742.1477661
1095	742.0654297	742.0654297
1096	742.0055542	742.0055542
1097	738.0975952	738.0975952
1098	738.0512695	738.0512695
1099	738.0151367	738.0151367
1100	737.9868164	737.9868164
1101	737.9643555	737.9643555
1102	726.3949585	726.3949585
1103	726.3568115	726.3568115
1104	726.324646	726.324646
1105	712.5802612	712.5802612
1106	1133.418457	1133.418457
1107	1106.455322	1106.455322
1108	1101.07666	1101.07666
1109	2285.969727	2285.969727
1110	1073.517944	1073.517944
1111	726.3429565	726.3429565
1112	744.776123	744.776123
1113	1078.580566	1078.580566
1114	1591.517944	1591.517944
1115	1721.144287	1721.144287
1116	1746.05127	1746.05127
1117	1639.144165	1639.144165
1118	903.4656372	903.4656372
1119	416.4410095	416.4410095
1120	160.4875031	160.4875031
1121	9.342466354	9.342466354
1122	0	0
1123	0.082995765	0.082995765
1124	144.8227692	144.8227692
1125	692.2874756	692.2874756
1126	1872.806396	1872.806396
1127	2140.432861	2140.432861
1128	1743.813721	1743.813721
1129	1547.503174	1547.503174
1130	1481.881104	1481.881104
1131	1455.680786	1455.680786
1132	1445.990112	1445.990112
1133	1408.165649	1408.165649
1134	1385.620483	1385.620483
1135	1238.60376	1238.60376
1136	990.8257446	990.8257446
1137	837.4121094	837.4121094
1138	699.0264893	699.0264893
1139	637.3754883	637.3754883
1140	571.8641968	571.8641968
1141	538.5671387	538.5671387
1142	525.4523315	525.4523315
1143	529.9052734	529.9052734
1144	535.9050903	535.9050903
1145	544.7787476	544.7787476
1146	555.1898193	555.1898193
1147	572.4240112	572.4240112
1148	597.0911255	597.0911255
1149	651.0612793	651.0612793
1150	677.1912842	677.1912842
1151	737.1262207	737.1262207
1152	749.0472412	749.0472412
1153	744.5303345	744.5303345
1154	741.1641235	741.1641235
1155	733.8781738	733.8781738
1156	732.7783203	732.7783203
1157	732.2716675	732.2716675
1158	733.3925171	733.3925171
1159	722.1496582	722.1496582
1160	723.300293	723.300293
1161	721.602478	721.602478
1162	721.5303345	721.5303345
1163	707.6547852	707.6547852
1164	707.4835815	707.4835815
1165	707.3538208	707.3538208
1166	707.2538452	707.2538452
1167	707.1757202	707.1757202
1168	707.1138306	707.1138306
1169	707.0643921	707.0643921
1170	707.0244141	707.0244141
1171	706.9918823	706.9918823
1172	706.9651489	706.9651489
1173	706.9431152	706.9431152
1174	706.9248047	706.9248047
1175	1168.839966	1168.839966
1176	668.8835449	668.8835449
1177	755.7905273	755.7905273
1178	1069.870361	1069.870361
1179	2058.45752	2058.45752
1180	2070.627686	2070.627686
1181	1149.186401	1149.186401
1182	933.0494995	933.0494995
1183	983.2160645	983.2160645
1184	1414.026733	1414.026733
1185	1591.294434	1591.294434
1186	2004.386597	2004.386597
1187	2083.316895	2083.316895
1188	2088.765869	2088.765869
1189	1961.735962	1961.735962
1190	1623.677246	1623.677246
1191	450.3470154	450.3470154
1192	208.3526154	208.3526154
1193	44.97151566	44.97151566
1194	0	0
1195	4.031364441	4.031364441
1196	239.2159119	239.2159119
1197	591.663147	591.663147
1198	2121.479492	2121.479492
1199	1983.254761	1983.254761
1200	1721.700439	1721.700439
1201	1544.167847	1544.167847
1202	1465.750732	1465.750732
1203	1425.263794	1425.263794
1204	1430.061523	1430.061523
1205	1369.661133	1369.661133
1206	1190.486694	1190.486694
1207	927.8392944	927.8392944
1208	780.5764771	780.5764771
1209	642.6451416	642.6451416
1210	605.9785156	605.9785156
1211	572.4087524	572.4087524
1212	532.0098267	532.0098267
1213	527.4343872	527.4343872
1214	514.7046509	514.7046509
1215	522.0664063	522.0664063
1216	528.4255981	528.4255981
1217	537.3208008	537.3208008
1218	545.7277832	545.7277832
1219	556.1328125	556.1328125
1220	571.0725098	571.0725098
1221	607.9484863	607.9484863
1222	692.9536743	692.9536743
1223	695.423645	695.423645
1224	700.7904663	700.7904663
1225	707.996582	707.996582
1226	695.6199951	695.6199951
1227	698.0314331	698.0314331
1228	687.6897583	687.6897583
1229	686.699707	686.699707
1230	692.1317139	692.1317139
1231	692.0006104	692.0006104
1232	691.9278564	691.9278564
1233	691.3849487	691.3849487
1234	691.3411255	691.3411255
1235	691.3145142	691.3145142
1236	677.1056519	677.1056519
1237	677.0152588	677.0152588
1238	676.9454346	676.9454346
1239	676.890686	676.890686
1240	676.847168	676.847168
1241	676.8122559	676.8122559
1242	676.7838745	676.7838745
1243	676.7606812	676.7606812
1244	676.7415161	676.7415161
1245	676.725647	676.725647
1246	664.4555664	664.4555664
1247	1152.643921	1152.643921
1248	1025.259277	1025.259277
1249	711.7563477	711.7563477
1250	1973.748657	1973.748657
1251	1845.81543	1845.81543
1252	1081.142212	1081.142212
1253	815.6988525	815.6988525
1254	1037.915283	1037.915283
1255	1292.46582	1292.46582
1256	1547.316772	1547.316772
1257	1904.238159	1904.238159
1258	2072.820068	2072.820068
1259	2060.157715	2060.157715
1260	1910.531982	1910.531982
1261	1919.071777	1919.071777
1262	2078.02832	2078.02832
1263	1745.977051	1745.977051
1264	663.4885254	663.4885254
1265	258.0994568	258.0994568
1266	82.24092865	82.24092865
1267	44.26099777	44.26099777
1268	99.72615814	99.72615814
1269	576.5358276	576.5358276
1270	1599.900024	1599.900024
1271	2165.78833	2165.78833
1272	1719.209961	1719.209961
1273	1510.351196	1510.351196
1274	1420.640381	1420.640381
1275	1352.413696	1352.413696
1276	1324.969604	1324.969604
1277	1316.255615	1316.255615
1278	1170.693359	1170.693359
1279	910.7565308	910.7565308
1280	821.5314331	821.5314331
1281	669.4522705	669.4522705
1282	609.100708	609.100708
1283	551.3178711	551.3178711
1284	529.5514526	529.5514526
1285	512.0216064	512.0216064
1286	505.6810303	505.6810303
1287	511.2112427	511.2112427
1288	519.0271606	519.0271606
1289	520.8400269	520.8400269
1290	520.0440674	520.0440674
1291	516.0696411	516.0696411
1292	542.2072144	542.2072144
1293	550.9810181	550.9810181
1294	598.5546875	598.5546875
1295	611.6364136	611.6364136
1296	605.1633301	605.1633301
1297	655.9042969	655.9042969
1298	639.3098145	639.3098145
1299	654.1953735	654.1953735
1300	655.3410645	655.3410645
1301	644.9065552	644.9065552
1302	647.4033813	647.4033813
1303	641.93927	641.93927
1304	640.6154785	640.6154785
1305	640.4750977	640.4750977
1306	640.3916626	640.3916626
1307	640.3422241	640.3422241
1308	640.3135376	640.3135376
1309	640.2979126	640.2979126
1310	651.3504028	651.3504028
1311	651.3956909	651.3956909
1312	628.2897339	628.2897339
1313	628.2507935	628.2507935
1314	628.22052	628.22052
1315	628.1968384	628.1968384
1316	629.4157715	629.4157715
1317	629.4125366	629.4125366
1318	629.4102783	629.4102783
1319	629.4088135	629.4088135
1320	1810.173462	1810.173462
1321	2233.213623	2233.213623
1322	2041.113037	2041.113037
1323	965.1306152	965.1306152
1324	1423.911499	1423.911499
1325	1582.773804	1582.773804
1326	857.9499512	857.9499512
1327	774.6744995	774.6744995
1328	1005.416809	1005.416809
1329	1324.04541	1324.04541
1330	1666.985962	1666.985962
1331	1924.456421	1924.456421
1332	2090.167725	2090.167725
1333	1924.305054	1924.305054
1334	1615.527222	1615.527222
1335	1499.123535	1499.123535
1336	1484.052734	1484.052734
1337	1897.42627	1897.42627
1338	1968.119263	1968.119263
1339	1307.827271	1307.827271
1340	472.9795532	472.9795532
1341	220.5930328	220.5930328
1342	234.0797272	234.0797272
1343	292.1887817	292.1887817
1344	1039.911011	1039.911011
1345	1783.554199	1783.554199
1346	2031.993896	2031.993896
1347	1584.72583	1584.72583
1348	1349.144165	1349.144165
1349	1266.36145	1266.36145
1350	1237.205444	1237.205444
1351	1198.726196	1198.726196
1352	1224.634033	1224.634033
1353	1092.534058	1092.534058
1354	853.0692139	853.0692139
1355	641.7941284	641.7941284
1356	564.3814087	564.3814087
1357	534.2714233	534.2714233
1358	519.2567139	519.2567139
1359	512.2364502	512.2364502
1360	497.2756653	497.2756653
1361	498.3169556	498.3169556
1362	508.2325745	508.2325745
1363	513.4677734	513.4677734
1364	508.5340271	508.5340271
1365	506.296814	506.296814
1366	504.0302734	504.0302734
1367	499.6262512	499.6262512
1368	529.0858154	529.0858154
1369	576.0944824	576.0944824
1370	590.8175049	590.8175049
1371	588.9182739	588.9182739
1372	616.0880127	616.0880127
1373	590.4135742	590.4135742
1374	594.3722534	594.3722534
1375	591.0318604	591.0318604
1376	597.2240601	597.2240601
1377	604.3414917	604.3414917
1378	604.9782715	604.9782715
1379	592.4752808	592.4752808
1380	592.5324097	592.5324097
1381	592.5750122	592.5750122
1382	592.6080322	592.6080322
1383	592.6344604	592.6344604
1384	576.585083	576.585083
1385	576.5075684	576.5075684
1386	576.447998	576.447998
1387	576.4016113	576.4016113
1388	576.3650513	576.3650513
1389	576.3359375	576.3359375
1390	568.2004395	568.2004395
1391	568.1378174	568.1378174
1392	568.0861816	568.0861816
1393	568.043396	568.043396
1394	568.0076904	568.0076904
1395	1157.663208	1157.663208
1396	1627.114624	1627.114624
1397	1624.987305	1624.987305
1398	2132.604736	2132.604736
1399	1418.674438	1418.674438
1400	2006.70813	2006.70813
1401	1138.216919	1138.216919
1402	857.9959717	857.9959717
1403	1042.628662	1042.628662
1404	1368.941162	1368.941162
1405	1700.411133	1700.411133
1406	2009.637329	2009.637329
1407	2082.039551	2082.039551
1408	1998.722778	1998.722778
1409	1513.179443	1513.179443
1410	1284.501099	1284.501099
1411	1043.459229	1043.459229
1412	1132.765991	1132.765991
1413	1218.525146	1218.525146
1414	1945.766113	1945.766113
1415	2025.370239	2025.370239
1416	1227.996216	1227.996216
1417	585.9453735	585.9453735
1418	588.7446899	588.7446899
1419	771.3600464	771.3600464
1420	2009.990479	2009.990479
1421	2174.087402	2174.087402
1422	1569.564087	1569.564087
1423	1207.951904	1207.951904
1424	1139.92334	1139.92334
1425	1157.739258	1157.739258
1426	1119.069946	1119.069946
1427	1146.696777	1146.696777
1428	1053.883667	1053.883667
1429	857.8562012	857.8562012
1430	672.0300293	672.0300293
1431	616.0862427	616.0862427
1432	542.199707	542.199707
1433	528.4802246	528.4802246
1434	513.4412231	513.4412231
1435	493.214325	493.214325
1436	490.9258423	490.9258423
1437	492.0045776	492.0045776
1438	502.20578	502.20578
1439	505.242157	505.242157
1440	494.2170715	494.2170715
1441	473.6295166	473.6295166
1442	453.5727539	453.5727539
1443	463.3738098	463.3738098
1444	471.388031	471.388031
1445	520.1061401	520.1061401
1446	512.1126709	512.1126709
1447	517.7269897	517.7269897
1448	519.5808105	519.5808105
1449	527.4196167	527.4196167
1450	525.7663574	525.7663574
1451	534.2325439	534.2325439
1452	528.4319458	528.4319458
1453	527.5471802	527.5471802
1454	527.4624634	527.4624634
1455	527.4168701	527.4168701
1456	527.3933105	527.3933105
1457	527.3822632	527.3822632
1458	508.0039673	508.0039673
1459	507.8755493	507.8755493
1460	507.7793884	507.7793884
1461	507.7059631	507.7059631
1462	507.6488953	507.6488953
1463	507.6038818	507.6038818
1464	527.0140991	527.0140991
1465	519.3092651	519.3092651
1466	519.2963867	519.2963867
1467	519.286438	519.286438
1468	519.2787476	519.2787476
1469	519.2728271	519.2728271
1470	519.2682495	519.2682495
1471	1080.661621	1080.661621
1472	2080.681885	2080.681885
1473	1081.630737	1081.630737
1474	890.4859619	890.4859619
1475	1872.797607	1872.797607
1476	2071.167969	2071.167969
1477	1289.817261	1289.817261
1478	1164.391113	1164.391113
1479	1248.006348	1248.006348
1480	1646.795166	1646.795166
1481	1852.969849	1852.969849
1482	1975.119507	1975.119507
1483	2077.13501	2077.13501
1484	1864.655029	1864.655029
1485	1605.385376	1605.385376
1486	1223.61377	1223.61377
1487	990.6186523	990.6186523
1488	718.3272705	718.3272705
1489	795.5059814	795.5059814
1490	1159.829346	1159.829346
1491	1686.343506	1686.343506
1492	2038.994019	2038.994019
1493	1974.599121	1974.599121
1494	1766.160156	1766.160156
1495	1727.30127	1727.30127
1496	2174.179688	2174.179688
1497	2093.658691	2093.658691
1498	1841.878418	1841.878418
1499	1153.698486	1153.698486
1500	1079.740356	1079.740356
1501	1064.760376	1064.760376
1502	1061.690552	1061.690552
1503	1046.768555	1046.768555
1504	980.1100464	980.1100464
1505	832.9354248	832.9354248
1506	690.6956787	690.6956787
1507	626.9723511	626.9723511
1508	550.8557129	550.8557129
1509	535.6870728	535.6870728
1510	525.3372192	525.3372192
1511	494.0863342	494.0863342
1512	483.9458923	483.9458923
1513	472.8834839	472.8834839
1514	487.1771851	487.1771851
1515	494.4277039	494.4277039
1516	485.6579895	485.6579895
1517	479.3784485	479.3784485
1518	430.9111633	430.9111633
1519	419.6409302	419.6409302
1520	413.9751587	413.9751587
1521	458.5018616	458.5018616
1522	473.6758118	473.6758118
1523	477.8553467	477.8553467
1524	471.0652161	471.0652161
1525	469.8139343	469.8139343
1526	469.4642944	469.4642944
1527	471.2771301	471.2771301
1528	465.4045105	465.4045105
1529	464.8131409	464.8131409
1530	464.5215149	464.5215149
1531	456.3907471	456.3907471
1532	456.0290527	456.0290527
1533	468.4516296	468.4516296
1534	468.5646362	468.5646362
1535	468.648468	468.648468
1536	468.711853	468.711853
1537	468.7606506	468.7606506
1538	457.4145203	457.4145203
1539	457.3807373	457.3807373
1540	457.3547363	457.3547363
1541	457.3344727	457.3344727
1542	457.3185425	457.3185425
1543	474.1131897	474.1131897
1544	474.1245728	474.1245728
1545	462.0301209	462.0301209
1546	462.0102234	462.0102234
1547	461.9943237	461.9943237
1548	73.63889313	73.63889313
1549	943.5948486	943.5948486
1550	1469.520874	1469.520874
1551	1622.264648	1622.264648
1552	882.0547485	882.0547485
1553	954.19104	954.19104
1554	1130.062134	1130.062134
1555	1246.23938	1246.23938
1556	1434.178833	1434.178833
1557	1741.597412	1741.597412
1558	1943.457642	1943.457642
1559	2065.23999	2065.23999
1560	1985.437622	1985.437622
1561	1889.309814	1889.309814
1562	1489.425903	1489.425903
1563	1244.901489	1244.901489
1564	934.8760986	934.8760986
1565	668.2478638	668.2478638
1566	596.1790771	596.1790771
1567	671.4249268	671.4249268
1568	823.4257202	823.4257202
1569	1092.755981	1092.755981
1570	1625.160767	1625.160767
1571	2122.598145	2122.598145
1572	2034.639282	2034.639282
1573	2171.676758	2171.676758
1574	1989.458374	1989.458374
1575	1348.61377	1348.61377
1576	1183.050537	1183.050537
1577	975.5993652	975.5993652
1578	994.8797607	994.8797607
1579	982.3146362	982.3146362
1580	967.692627	967.692627
1581	873.6376343	873.6376343
1582	782.8239136	782.8239136
1583	658.1238403	658.1238403
1584	589.2365112	589.2365112
1585	537.5686035	537.5686035
1586	523.3380737	523.3380737
1587	519.9511719	519.9511719
1588	512.305481	512.305481
1589	485.6175232	485.6175232
1590	456.5322571	456.5322571
1591	459.6261597	459.6261597
1592	475.4413147	475.4413147
1593	482.3509827	482.3509827
1594	462	462
1595	405.8545532	405.8545532
1596	397.6029968	397.6029968
1597	385.0267944	385.0267944
1598	393.5993347	393.5993347
1599	451.3414612	451.3414612
1600	458.5863953	458.5863953
1601	461.4949036	461.4949036
1602	447.1405334	447.1405334
1603	431.2958679	431.2958679
1604	430.0956726	430.0956726
1605	428.448822	428.448822
1606	427.1737061	427.1737061
1607	426.7884521	426.7884521
1608	417.0759583	417.0759583
1609	412.3776245	412.3776245
1610	420.6835022	420.6835022
1611	420.6182861	420.6182861
1612	420.9309387	420.9309387
1613	420.9472961	420.9472961
1614	409.0462341	409.0462341
1615	408.9877014	408.9877014
1616	408.9454651	408.9454651
1617	408.9146118	408.9146118
1618	408.8918762	408.8918762
1619	408.8750305	408.8750305
1620	422.3144836	422.3144836
1621	422.3198242	422.3198242
1622	409.690094	409.690094
1623	409.6723938	409.6723938
1624	409.6585999	409.6585999
1625	402.1928406	402.1928406
1626	800.4404297	800.4404297
1627	884.1810913	884.1810913
1628	2211.943848	2211.943848
1629	1597.889526	1597.889526
1630	1277.964478	1277.964478
1631	1348.708252	1348.708252
1632	1620.178589	1620.178589
1633	1834.751343	1834.751343
1634	2046.750122	2046.750122
1635	2057.323486	2057.323486
1636	1987.03418	1987.03418
1637	1729.512939	1729.512939
1638	1349.277344	1349.277344
1639	1207.022583	1207.022583
1640	902.826416	902.826416
1641	691.7537231	691.7537231
1642	652.6060181	652.6060181
1643	668.3845215	668.3845215
1644	766.2167358	766.2167358
1645	793.5599976	793.5599976
1646	949.2579346	949.2579346
1647	1149.891724	1149.891724
1648	1380.615356	1380.615356
1649	1723.835449	1723.835449
1650	1510.027832	1510.027832
1651	1273.792847	1273.792847
1652	991.5463257	991.5463257
1653	941.7626953	941.7626953
1654	895.2636719	895.2636719
1655	931.6161499	931.6161499
1656	803.8583984	803.8583984
1657	786.6802368	786.6802368
1658	658.586853	658.586853
1659	620.286377	620.286377
1660	536.5508423	536.5508423
1661	531.5167847	531.5167847
1662	508.5730286	508.5730286
1663	505.3995361	505.3995361
1664	488.4801636	488.4801636
1665	462.9630432	462.9630432
1666	450.4564819	450.4564819
1667	438.9183044	438.9183044
1668	443.9769287	443.9769287
1669	461.6427612	461.6427612
1670	434.7806091	434.7806091
1671	393.0144348	393.0144348
1672	383.0777893	383.0777893
1673	338.4761658	338.4761658
1674	349.492157	349.492157
1675	372.648468	372.648468
1676	410.2264404	410.2264404
1677	430.2755127	430.2755127
1678	419.6104431	419.6104431
1679	413.5862122	413.5862122
1680	401.699707	401.699707
1681	383.5188293	383.5188293
1682	388.429657	388.429657
1683	395.5396729	395.5396729
1684	389.7387695	389.7387695
1685	382.6088867	382.6088867
1686	382.4014282	382.4014282
1687	382.2958069	382.2958069
1688	390.5695496	390.5695496
1689	377.5852966	377.5852966
1690	377.4901428	377.4901428
1691	378.3377686	378.3377686
1692	378.3220215	378.3220215
1693	378.3140564	378.3140564
1694	378.3111877	378.3111877
1695	378.311615	378.311615
1696	378.3141785	378.3141785
1697	369.6843872	369.6843872
1698	369.6768188	369.6768188
1699	369.6713257	369.6713257
1700	369.66745	369.66745
1701	369.6647949	369.6647949
1702	369.6630859	369.6630859
1703	614.0927124	614.0927124
1704	762.4816895	762.4816895
1705	703.7200317	703.7200317
1706	1816.975708	1816.975708
1707	2021.253174	2021.253174
1708	1963.720093	1963.720093
1709	2059.858154	2059.858154
1710	2068.890137	2068.890137
1711	2058.406738	2058.406738
1712	1861.29834	1861.29834
1713	1653.063232	1653.063232
1714	1426.906738	1426.906738
1715	1075.616821	1075.616821
1716	954.022583	954.022583
1717	760.1843872	760.1843872
1718	769.9420776	769.9420776
1719	802.5029907	802.5029907
1720	803.1387939	803.1387939
1721	965.015625	965.015625
1722	935.6155396	935.6155396
1723	1053.331421	1053.331421
1724	1118.50061	1118.50061
1725	1125.534058	1125.534058
1726	1113.94751	1113.94751
1727	963.1864624	963.1864624
1728	965.4118652	965.4118652
1729	834.1064453	834.1064453
1730	838.18927	838.18927
1731	755.3391724	755.3391724
1732	746.6825562	746.6825562
1733	658.635376	658.635376
1734	577.9936523	577.9936523
1735	559.0924683	559.0924683
1736	534.241272	534.241272
1737	618.694458	618.694458
1738	537.3496704	537.3496704
1739	585.7460327	585.7460327
1740	563.6970215	563.6970215
1741	482.8492737	482.8492737
1742	445.5111694	445.5111694
1743	420.7945251	420.7945251
1744	415.579834	415.579834
1745	424.4915161	424.4915161
1746	427.1327515	427.1327515
1747	410.5805359	410.5805359
1748	347.4474487	347.4474487
1749	304.9401855	304.9401855
1750	312.1548767	312.1548767
1751	321.2536926	321.2536926
1752	378.9914246	378.9914246
1753	405.0244446	405.0244446
1754	407.7924805	407.7924805
1755	387.8137817	387.8137817
1756	366.4013062	366.4013062
1757	357.4850159	357.4850159
1758	355.1549988	355.1549988
1759	348.1484985	348.1484985
1760	346.0316162	346.0316162
1761	349.9157715	349.9157715
1762	349.8189697	349.8189697
1763	349.7912903	349.7912903
1764	346.5104065	346.5104065
1765	346.4876404	346.4876404
1766	344.5887451	344.5887451
1767	344.5458374	344.5458374
1768	344.5168762	344.5168762
1769	354.8714294	354.8714294
1770	354.911438	354.911438
1771	354.9449768	354.9449768
1772	354.9734497	354.9734497
1773	354.9978638	354.9978638
1774	347.8108826	347.8108826
1775	347.8088379	347.8088379
1776	347.8078308	347.8078308
1777	347.8076477	347.8076477
1778	347.8080139	347.8080139
1779	347.8088379	347.8088379
1780	125.1026535	125.1026535
1781	1400.782104	1400.782104
1782	2108.842041	2108.842041
1783	1928.340088	1928.340088
1784	1348.935303	1348.935303
1785	604.3389893	604.3389893
1786	602.6243896	602.6243896
1787	1145.33728	1145.33728
1788	2085.163818	2085.163818
1789	2119.569092	2119.569092
1790	2080.959961	2080.959961
1791	1987.033447	1987.033447
1792	1809.322632	1809.322632
1793	1703.258667	1703.258667
1794	1368.725952	1368.725952
1795	1211.333374	1211.333374
1796	965.8652344	965.8652344
1797	833.2389526	833.2389526
1798	902.0464478	902.0464478
1799	973.1641235	973.1641235
1800	1054.434082	1054.434082
1801	1274.470215	1274.470215
1802	1250.582275	1250.582275
1803	1254.325928	1254.325928
1804	1228.023926	1228.023926
1805	1100.039551	1100.039551
1806	1013.398438	1013.398438
1807	932.3674927	932.3674927
1808	820.850647	820.850647
1809	796.644043	796.644043
1810	709.4645996	709.4645996
1811	700.5720825	700.5720825
1812	643.8052368	643.8052368
1813	565.0936279	565.0936279
1814	569.0064697	569.0064697
1815	613.2913818	613.2913818
1816	634.5917358	634.5917358
1817	720.7815552	720.7815552
1818	628.6355591	628.6355591
1819	737.2735596	737.2735596
1820	735.8077393	735.8077393
1821	650.9248657	650.9248657
1822	488.9739075	488.9739075
1823	437.7180481	437.7180481
1824	421.7115173	421.7115173
1825	418.4357605	418.4357605
1826	394.2845154	394.2845154
1827	378.2348938	378.2348938
1828	330.305603	330.305603
1829	289.2574463	289.2574463
1830	277.2208557	277.2208557
1831	294.6427917	294.6427917
1832	345.3927917	345.3927917
1833	373.7920227	373.7920227
1834	390.0398865	390.0398865
1835	369.9454346	369.9454346
1836	347.2019043	347.2019043
1837	337.2554626	337.2554626
1838	329.3000183	329.3000183
1839	327.2358398	327.2358398
1840	327.7759705	327.7759705
1841	327.0831909	327.0831909
1842	327.0276184	327.0276184
1843	330.4151611	330.4151611
1844	330.5876465	330.5876465
1845	330.6961975	330.6961975
1846	326.6514893	326.6514893
1847	326.6358337	326.6358337
1848	326.6262207	326.6262207
1849	326.6203918	326.6203918
1850	323.8578796	323.8578796
1851	323.8428345	323.8428345
1852	323.8314514	323.8314514
1853	323.8226929	323.8226929
1854	332.9825134	332.9825134
1855	333.0012512	333.0012512
1856	333.0173645	333.0173645
1857	333.0313721	333.0313721
1858	333.0436096	333.0436096
1859	333.0544128	333.0544128
1860	333.0640259	333.0640259
1861	303.509491	303.509491
1862	88.56581879	88.56581879
1863	64.55026245	64.55026245
1864	109.1330261	109.1330261
1865	357.8244629	357.8244629
1866	879.6192627	879.6192627
1867	1438.717041	1438.717041
1868	2020.131958	2020.131958
1869	1026.764526	1026.764526
1870	775.1688843	775.1688843
1871	1056.836548	1056.836548
1872	1880.949219	1880.949219
1873	2031.082397	2031.082397
1874	1978.542969	1978.542969
1875	1853.821533	1853.821533
1876	1694.963257	1694.963257
1877	1594.232788	1594.232788
1878	1298.129028	1298.129028
1879	1151.474976	1151.474976
1880	1025.382813	1025.382813
1881	1038.24646	1038.24646
1882	1145.975586	1145.975586
1883	1254.725098	1254.725098
1884	1432.753296	1432.753296
1885	1542.491577	1542.491577
1886	1492.907471	1492.907471
1887	1422.098999	1422.098999
1888	1351.822388	1351.822388
1889	1149.171021	1149.171021
1890	1035.656982	1035.656982
1891	922.7263794	922.7263794
1892	786.4206543	786.4206543
1893	702.2619019	702.2619019
1894	576.0404663	576.0404663
1895	554.0475464	554.0475464
1896	584.6239624	584.6239624
1897	646.7185669	646.7185669
1898	658.7510986	658.7510986
1899	804.2962646	804.2962646
1900	774.5177612	774.5177612
1901	750.4249268	750.4249268
1902	746.7449951	746.7449951
1903	732.6385498	732.6385498
1904	703.6519165	703.6519165
1905	661.5013428	661.5013428
1906	635.0206299	635.0206299
1907	528.8610229	528.8610229
1908	500.6824951	500.6824951
1909	419.3972473	419.3972473
1910	369.5874634	369.5874634
1911	348.7675476	348.7675476
1912	292.5320129	292.5320129
1913	262.3102722	262.3102722
1914	266.0146484	266.0146484
1915	277.8842773	277.8842773
1916	345.2225342	345.2225342
1917	378.3690796	378.3690796
1918	374.1039734	374.1039734
1919	347.8168335	347.8168335
1920	307.2637939	307.2637939
1921	310.019165	310.019165
1922	309.5893555	309.5893555
1923	308.9833984	308.9833984
1924	311.1122437	311.1122437
1925	309.9573059	309.9573059
1926	309.8084717	309.8084717
1927	309.7322388	309.7322388
1928	306.467804	306.467804
1929	306.3299866	306.3299866
1930	311.6942749	311.6942749
1931	311.7123108	311.7123108
1932	311.7264099	311.7264099
1933	311.7376404	311.7376404
1934	308.1189575	308.1189575
1935	308.11203	308.11203
1936	308.1062622	308.1062622
1937	306.5340881	306.5340881
1938	306.5171814	306.5171814
1939	306.503479	306.503479
1940	306.492218	306.492218
1941	306.4829407	306.4829407
1942	306.4751892	306.4751892
1943	306.4686584	306.4686584
1944	306.4631653	306.4631653
1945	1292.251221	1292.251221
1946	160.6171722	160.6171722
1947	106.1852951	106.1852951
1948	99.12684631	99.12684631
1949	141.8148346	141.8148346
1950	315.9970703	315.9970703
1951	640.0881958	640.0881958
1952	1298.16394	1298.16394
1953	1945.528442	1945.528442
1954	1840.945313	1840.945313
1955	1604.044556	1604.044556
1956	1894.186035	1894.186035
1957	1975.434326	1975.434326
1958	1962.612549	1962.612549
1959	1877.669678	1877.669678
1960	1758.02002	1758.02002
1961	1629.794189	1629.794189
1962	1517.858398	1517.858398
1963	1314.814941	1314.814941
1964	1189.847168	1189.847168
1965	1084.777588	1084.777588
1966	1097.95459	1097.95459
1967	1208.698853	1208.698853
1968	1326.559204	1326.559204
1969	1461.513794	1461.513794
1970	1512.394043	1512.394043
1971	1507.025879	1507.025879
1972	1429.313965	1429.313965
1973	1328.608643	1328.608643
1974	1137.746948	1137.746948
1975	1000.248291	1000.248291
1976	849.1221313	849.1221313
1977	635.9995117	635.9995117
1978	582.732666	582.732666
1979	554.1609497	554.1609497
1980	589.0307007	589.0307007
1981	664.6782227	664.6782227
1982	818.5516968	818.5516968
1983	813.0184937	813.0184937
1984	723.753479	723.753479
1985	712.0546875	712.0546875
1986	624.9938965	624.9938965
1987	606.5790405	606.5790405
1988	573.0078735	573.0078735
1989	552.3902588	552.3902588
1990	623.6989746	623.6989746
1991	635.2853394	635.2853394
1992	609.0029297	609.0029297
1993	525.2974243	525.2974243
1994	503.9125061	503.9125061
1995	391.4576416	391.4576416
1996	336.6988525	336.6988525
1997	286.3424377	286.3424377
1998	259.7712402	259.7712402
1999	260.127594	260.127594
[truncated: 2,816 more rows]
