# Supplementary material for: Evaluating fisheries conservation strategies in the socio-ecological system: A grid-based dynamic model to link spatial conservation prioritization tools with tactical fisheries management
Source: PLoS One. 2020 Apr 3;15(4):e0230946. doi: 10.1371/journal.pone.0230946 (PMC7122822; doi:10.1371/journal.pone.0230946)
Supplement: S1 File — (ZIP) [file pone.0230946.s012.zip]

Archive with 3 entries (3 files):
- PU-biomass201109.csv
- weightARM_HSIFVCOM2017fall.csv
- weightARM_HSIFVCOM2017spring.csv
