# Supplementary material for: Evaluating fisheries conservation strategies in the socio-ecological system: A grid-based dynamic model to link spatial conservation prioritization tools with tactical fisheries management
Source: PLoS One. 2020 Apr 3;15(4):e0230946. doi: 10.1371/journal.pone.0230946 (PMC7122822; doi:10.1371/journal.pone.0230946)
Supplement: S1 File — (ZIP) [file pone.0230946.s012.zip › weightARM_HSIFVCOM2017fall.csv]

HSI	ID	longitude	latitude	depth	temperature	salinity	sediment	time
0.74588094	18250	121.2585747	34.04378068	16	24.80153793	27.99081435	YS	201709
0.750708915	18251	121.2779544	34.05531795	16	24.78240761	28.09286468	YS	201709
0.755363162	18252	121.2970934	34.06714979	15.95232201	24.7633382	28.19289108	YS	201709
0.764526434	18253	121.296119	34.08979916	15.98988247	24.76564504	28.23431608	YS	201709
0.745202267	18487	121.2204311	34.04353231	15.9999094	24.84389486	27.80901453	YS	201709
0.749900403	18488	121.2396079	34.05476746	16	24.82568193	27.92122754	YS	201709
0.754700635	18489	121.2586368	34.06620549	16	24.80578097	28.03064499	YS	201709
0.759574369	18490	121.2774931	34.07786526	16	24.78686502	28.13158585	YS	201709
0.768289641	18491	121.2764053	34.09908893	16.05939674	24.78951964	28.16958286	YS	201709
0.774470654	18492	121.2945936	34.11095961	16.27895355	24.76807241	28.27145797	YS	201709
0.741000651	18725	121.1829235	34.04309126	15.48775864	24.8837764	27.60211169	YS	201709
0.748583169	18726	121.2019794	34.05377329	15.94487572	24.86855862	27.72957285	YS	201709
0.75352576	18727	121.220843	34.06474364	16	24.84929854	27.85082538	YS	201709
0.758230037	18728	121.2395289	34.07596955	16	24.83034687	27.96071975	YS	201709
0.76304895	18729	121.2580484	34.08742394	16	24.80956742	28.06895186	YS	201709
0.770349354	18730	121.254708	34.10605142	16	24.81497484	28.09278034	YS	201709
0.77582009	18731	121.2727321	34.11767693	16.09573746	24.79218163	28.19663303	YS	201709
0.783328778	18732	121.2906212	34.12948539	16.62526512	24.76954956	28.29940155	YS	201709
0.735810712	18968	121.1430296	34.04136647	15	24.91697279	27.35836072	YS	201709
0.74116738	18969	121.1621439	34.05138128	15.14261723	24.90705372	27.50033712	YS	201709
0.747817376	18970	121.1810372	34.06175178	15.43059921	24.89334868	27.63237313	YS	201709
0.755614995	18971	121.1997226	34.07244003	15.90250301	24.87539165	27.75796235	YS	201709
0.760810871	18972	121.2182173	34.08340827	16	24.85685192	27.87568081	YS	201709
0.765540814	18973	121.2365403	34.09462168	16	24.83569156	27.98571856	YS	201709
0.773252896	18974	121.235397	34.1141338	16	24.8365978	28.02805565	YS	201709
0.778082308	18975	121.2532016	34.12553082	16	24.81340988	28.13424758	YS	201709
0.784493927	18976	121.2708753	34.13710692	16.27422714	24.79044373	28.23774481	YS	201709
0.79169629	18977	121.2884244	34.14885415	16.80664635	24.76518285	28.34155925	YS	201709
0.800890199	18978	121.2897365	34.17038706	16.98975182	24.75457099	28.40640668	YS	201709
0.809114842	18979	121.2901809	34.19119951	16.91812515	24.74153266	28.47187061	YS	201709
0.817154146	18980	121.2896617	34.2112	16.90249634	24.72925767	28.53168964	YS	201709
0.825044009	18981	121.2905016	34.23202303	16.7269268	24.71411462	28.60372178	YS	201709
0.848666045	18985	121.2956653	34.29588383	16.19335938	24.66157763	28.83430513	YS	201709
0.856423488	18986	121.2928864	34.31362795	16.30855751	24.65106918	28.88002505	YS	201709
0.735384896	19217	121.105782	34.04161755	14.96948719	24.93490614	27.12039895	YS	201709
0.73937272	19218	121.1249419	34.05095394	15	24.93376073	27.27013037	YS	201709
0.743339914	19219	121.1438712	34.06069216	15	24.92571387	27.41259741	YS	201709
0.747981612	19220	121.1625726	34.07079612	15.0541563	24.9142965	27.55140406	YS	201709
0.755476354	19221	121.1810576	34.08122988	15.43226528	24.89804169	27.68079661	YS	201709
0.763258522	19222	121.1993432	34.09195468	15.89772606	24.87915013	27.80393462	YS	201709
0.768225148	19223	121.2174497	34.10293341	15.95044994	24.85795663	27.91904995	YS	201709
0.777138661	19224	121.220301	34.12455407	16	24.8540269	27.98500172	YS	201709
0.782013022	19225	121.2378481	34.13576008	16.02041245	24.83096033	28.09189299	YS	201709
0.788660815	19226	121.2552649	34.14714121	16.35842705	24.80660239	28.19743168	YS	201709
0.795393546	19227	121.272559	34.15868654	16.81159401	24.78072482	28.30264988	YS	201709
0.804313112	19228	121.2733498	34.17953664	16.98663902	24.76868947	28.36844617	YS	201709
0.812246567	19229	121.2731589	34.19958572	16.92815208	24.75751023	28.42849471	YS	201709
0.81940691	19230	121.2743444	34.22045309	16.54851151	24.74208539	28.50134211	YS	201709
0.826325127	19231	121.2750934	34.24089385	16.25258446	24.72738434	28.57185649	YS	201709
0.833323342	19232	121.2909133	34.25241535	16.7271843	24.69881249	28.67209787	YS	201709
0.839537052	19233	121.2873213	34.26969065	16.5379982	24.69142626	28.71594755	YS	201709
0.843785062	19234	121.2805741	34.28445288	16.19758797	24.68989613	28.73904615	YS	201709
0.850168224	19235	121.2781534	34.30229693	16.05042458	24.67951654	28.78755287	YS	201709
0.85897832	19236	121.2769691	34.32197998	16.19967461	24.66550978	28.84564727	YS	201709
0.866301703	19237	121.2935514	34.33349559	16.73241234	24.63417604	28.94525504	YS	201709
0.730409784	19467	121.0732861	34.04461916	14.47912121	24.94123201	26.9131104	YS	201709
0.739207734	19468	121.0924319	34.05335574	14.89491081	24.9449001	27.06198755	YS	201709
0.743807381	19469	121.1113499	34.06250362	15	24.94363788	27.21069812	YS	201709
0.747625775	19470	121.1300361	34.07205099	15	24.94085878	27.3577508	YS	201709
0.751700603	19471	121.1484918	34.08196616	15	24.93012099	27.49505021	YS	201709
0.756868341	19472	121.1667273	34.09221214	15.10414124	24.91645851	27.62799276	YS	201709
0.7653236	19473	121.18476	34.10275008	15.60857105	24.89742112	27.75454737	YS	201709
0.772362633	19474	121.202611	34.11354191	15.98277664	24.87674293	27.87231558	YS	201709
0.780828976	19475	121.2048208	34.13444126	16	24.87027824	27.94194332	YS	201709
0.785525879	19476	121.2221416	34.14546713	16	24.84616447	28.052466	YS	201709
0.79093044	19477	121.2393318	34.1566657	16.10848618	24.82122848	28.15850147	YS	201709
0.798315404	19478	121.2563998	34.16802458	16.6464119	24.79536736	28.26409351	YS	201709
0.806573388	19479	121.2565386	34.18811677	16.68871307	24.784563	28.32484349	YS	201709
0.814363194	19480	121.2580685	34.20902494	16.51547241	24.77024539	28.39792856	YS	201709
0.820523564	19481	121.259154	34.22951059	16.082901	24.75510951	28.46986476	YS	201709
0.827048724	19482	121.2561592	34.2469456	16	24.74717832	28.51586049	YS	201709
0.834543184	19483	121.2718001	34.25825059	16.51686859	24.71945049	28.61655712	YS	201709
0.83798762	19484	121.2653537	34.27308602	16.03182983	24.71739064	28.64092984	YS	201709
0.844286842	19485	121.2632337	34.290878	15.88828468	24.70754719	28.69213142	YS	201709
0.851341229	19486	121.2616953	34.30892354	15.85065842	24.69627739	28.7457781	YS	201709
0.854596058	19487	121.2534143	34.32146722	15.60286713	24.69734398	28.75402078	YS	201709
0.861544845	19488	121.2644826	34.33258968	15.9332695	24.67295413	28.83128749	YS	201709
0.867786948	19489	121.2791342	34.34141527	16.36962891	24.64604423	28.91515832	YS	201709
0.874316876	19490	121.2930428	34.35263427	16.78826904	24.61527842	28.99812861	YS	201709
0.7022965	19725	121.0403498	34.04787501	14.4314003	24.94382165	26.71389116	MT	201709
0.724728762	19726	121.0595011	34.05599682	14.67639446	24.9477929	26.85926336	YS	201709
0.743750844	19727	121.0784425	34.06453955	14.91771793	24.95173664	27.00762367	YS	201709
0.748036992	19728	121.0971588	34.07349832	15	24.95245103	27.15651103	YS	201709
0.751763873	19729	121.1156401	34.08285352	15	24.95078122	27.30293757	YS	201709
0.755746476	19730	121.1338873	34.09257931	15.0038538	24.94378127	27.44407477	YS	201709
0.760586279	19731	121.1519102	34.10263998	15.08113956	24.93151253	27.57900594	YS	201709
0.767902162	19732	121.1697256	34.11299601	15.44069099	24.91354757	27.70668893	YS	201709
0.775640591	19733	121.1873551	34.12360816	15.90492249	24.89320413	27.82860632	YS	201709
0.784294592	19734	121.1888588	34.14376672	16	24.88665618	27.89576952	YS	201709
0.788908446	19735	121.2059685	34.15460904	16	24.86335808	28.00661168	YS	201709
0.793627021	19736	121.2229461	34.165623	16	24.8372951	28.11446699	YS	201709
0.799553531	19737	121.2398013	34.17679479	16.20470428	24.81181885	28.21975306	YS	201709
0.808259961	19738	121.2416761	34.19773862	16.24633789	24.79736685	28.29381492	YS	201709
0.815949943	19739	121.2430975	34.21826546	16.12846947	24.78300315	28.36711362	YS	201709
0.822359738	19740	121.2404009	34.23577545	16.01784706	24.7747098	28.41406664	YS	201709
0.828250218	19741	121.2345131	34.2508297	16	24.77199016	28.44228011	YS	201709
0.832889069	19742	121.2499908	34.26189098	15.98214817	24.74488802	28.54257156	YS	201709
0.8388409	19743	121.2481761	34.27976544	15.7837944	24.73481403	28.59564837	YS	201709
0.843803099	19744	121.2466938	34.29771797	15.46367741	24.72376206	28.64965901	YS	201709
0.848359849	19745	121.2389288	34.31077275	15.3860178	24.72435657	28.66298262	YS	201709
0.851068873	19746	121.2319547	34.32418008	15.07160759	24.72252625	28.68052808	YS	201709
0.85871533	19747	121.2458567	34.33509235	15.4282732	24.69478911	28.76802699	YS	201709
0.866809	19748	121.2602623	34.34621765	15.89741135	24.66596557	28.85760644	YS	201709
0.87350257	19749	121.2743569	34.35696488	16.25301552	24.63577909	28.94183945	YS	201709
0.880112152	19750	121.2882779	34.36814212	16.64989662	24.60443739	29.02427838	YS	201709
0.679255619	19988	121.0210145	34.04016979	14.1385622	24.93852858	26.57516921	MT	201709
0.69580937	19989	121.0261381	34.05899595	14.5878706	24.94998027	26.66071333	MT	201709
0.718802987	19990	121.0450964	34.06691231	14.93488503	24.95405426	26.80295908	YS	201709
0.739076876	19991	121.0638498	34.07524609	15	24.95781919	26.94792855	YS	201709
0.752095454	19992	121.0823792	34.08399417	15	24.95936906	27.09526182	YS	201709
0.755706805	19993	121.1006736	34.09314244	15	24.96010522	27.24196554	YS	201709
0.759550232	19994	121.1187312	34.10266505	15	24.95483997	27.38385082	YS	201709
0.763940959	19995	121.1365601	34.11252832	15.04176521	24.946762	27.52168805	YS	201709
0.771364396	19996	121.1541763	34.12269274	15.42058754	24.92942252	27.6536586	YS	201709
0.779386615	19997	121.1716016	34.13311788	15.94080639	24.91067683	27.77735612	YS	201709
0.788178631	19998	121.1749171	34.15408325	15.99980927	24.90102922	27.85778323	YS	201709
0.792844279	19999	121.1917961	34.16475667	16.01808167	24.8770617	27.97399346	YS	201709
0.797388866	20000	121.2085429	34.17559884	16	24.85094006	28.08168787	YS	201709
0.802175451	20001	121.2251679	34.18659543	16.01216507	24.82465006	28.1890471	YS	201709
0.811849121	20002	121.2269256	34.20715863	16.25206757	24.80979427	28.26399062	YS	201709
0.817512339	20003	121.2245272	34.22474003	16	24.80207358	28.31157326	YS	201709
0.82355319	20004	121.2189205	34.23990112	16	24.79922643	28.34165404	YS	201709
0.830830498	20005	121.2177105	34.25791775	16	24.78859653	28.39882541	YS	201709
0.834886215	20006	121.2330013	34.26877896	15.90088463	24.76177359	28.49801738	YS	201709
0.838631992	20007	121.2317705	34.28675757	15.40347576	24.75086857	28.55468766	YS	201709
0.841070152	20008	121.2243174	34.29999136	15.06726265	24.75102135	28.57024828	YS	201709
0.845841344	20009	121.2175694	34.31351466	15	24.74982022	28.58942467	YS	201709
0.852283913	20010	121.2144429	34.32946006	15	24.74019713	28.63001971	YS	201709
0.858325497	20011	121.2284947	34.34008034	15.1681757	24.71316518	28.71908107	YS	201709
0.8666765	20012	121.2425192	34.35081006	15.64446068	24.68495013	28.80501074	YS	201709
0.873522063	20013	121.2563725	34.36171676	15.96927547	24.65604574	28.88988124	YS	201709
0.879956565	20014	121.2701222	34.37260132	16.27537537	24.62448045	28.97047874	YS	201709
0.886824113	20015	121.2837341	34.3836484	16.77004242	24.59332479	29.05124596	YS	201709
0.892429687	20016	121.2973052	34.39482368	17.02643967	24.55935604	29.12589548	YS	201709
0.898411923	20017	121.2910342	34.4087363	17.17768097	24.54750402	29.13786435	YS	201709
0.671223124	20257	121.0070004	34.05148754	14.1179924	24.94548157	26.52755446	MT	201709
0.68907083	20258	121.0141774	34.07082118	14.49860859	24.95644714	26.62881533	MT	201709
0.71291571	20259	121.03292	34.07857471	14.9593029	24.95962894	26.76692164	YS	201709
0.732690879	20260	121.0514593	34.08674047	15	24.96308766	26.91019061	YS	201709
0.752127372	20261	121.0697747	34.09531836	15	24.96448067	27.05528138	YS	201709
0.760046192	20262	121.0878537	34.10429587	15	24.96554337	27.20143535	YS	201709
0.763808051	20263	121.1056933	34.11364913	15	24.96132109	27.34345412	YS	201709
0.767813126	20264	121.1233008	34.12334448	15.01087666	24.95637211	27.48206558	YS	201709
0.774278402	20265	121.1406922	34.13334233	15.27849579	24.94135791	27.61284093	YS	201709
0.782628804	20266	121.1578897	34.14360134	15.82840443	24.92466425	27.74067715	YS	201709
0.791986116	20267	121.1610583	34.16418662	15.99395275	24.91236297	27.82763125	YS	201709
0.797453541	20268	121.1777138	34.17469376	16.16615868	24.88901372	27.94269635	YS	201709
0.801793655	20269	121.1942372	34.18536698	16.12178993	24.86300546	28.05315645	YS	201709
0.805728217	20270	121.2106393	34.19619128	16	24.83731429	28.15912785	YS	201709
0.812826546	20271	121.2085397	34.21383961	16	24.82917105	28.2081935	YS	201709
0.818959867	20272	121.2032148	34.22910418	16.00778961	24.82596856	28.23942042	YS	201709
0.826216713	20273	121.202306	34.24718367	16	24.81530266	28.2991192	YS	201709
0.832819413	20274	121.2016485	34.2652661	15.88485622	24.80403466	28.35951269	YS	201709
0.836330233	20275	121.2167627	34.27594611	15.72167397	24.77752186	28.45755114	YS	201709
0.838622161	20276	121.2095719	34.28931289	15.32037163	24.77743601	28.47556854	YS	201709
0.841637228	20277	121.203085	34.30294588	15.03785419	24.77627455	28.49734151	YS	201709
0.847770765	20278	121.2002235	34.31897673	15	24.76701551	28.54071816	YS	201709
0.85365852	20279	121.1957185	34.33361071	15	24.76005138	28.57264731	YS	201709
0.858986543	20280	121.2096728	34.34400393	15.09689617	24.73378609	28.65991389	YS	201709
0.866375738	20281	121.22353	34.35451057	15.44418335	24.70597328	28.74552844	YS	201709
0.874436065	20282	121.2372658	34.36512103	15.94167709	24.6759007	28.82848277	YS	201709
0.880256452	20283	121.2508338	34.3760097	16.13009453	24.64545463	28.91039815	YS	201709
0.886955739	20284	121.2642669	34.38678539	16.54887199	24.61491425	28.98947015	YS	201709
0.893028333	20285	121.2777563	34.39766907	16.93265915	24.5812309	29.065476	YS	201709
0.900474304	20286	121.2754902	34.41458282	17.11950111	24.55817514	29.09857197	YS	201709
0.905784478	20287	121.2885041	34.42560126	17.49014854	24.52329666	29.16968657	YS	201709
0.650446487	20529	120.9877121	34.04436664	14	24.9408945	26.40035609	MT	201709
0.664752085	20530	120.9952579	34.06346785	14.03431988	24.95236431	26.49784057	YS	201709
0.683431036	20531	121.0022192	34.08244201	14.51909733	24.96166472	26.60241396	YS	201709
0.706066946	20532	121.0207544	34.09002984	14.88276672	24.96426122	26.73688735	YS	201709
0.726272007	20533	121.0390886	34.09802463	15	24.96707994	26.87646733	YS	201709
0.74544035	20534	121.0571996	34.10642923	15	24.96852549	27.01901963	YS	201709
0.764320091	20535	121.0750731	34.11523375	15	24.96955995	27.16267297	YS	201709
0.768006599	20536	121.0927045	34.12441591	15	24.96588439	27.30560803	YS	201709
0.772287364	20537	121.1101	34.13394296	15.04993725	24.96134725	27.44408995	YS	201709
0.778565762	20538	121.1272753	34.14377491	15.31250191	24.94995415	27.57923517	YS	201709
0.786012779	20539	121.1442531	34.15386938	15.74569988	24.93402042	27.70572591	YS	201709
0.795036162	20540	121.1434056	34.17167876	16.04305267	24.9272232	27.7632249	YS	201709
0.801061721	20541	121.159882	34.1819814	16.3536911	24.90608491	27.88407774	YS	201709
0.806337808	20542	121.1762218	34.19245306	16.52879906	24.88131375	27.99456087	YS	201709
0.809194845	20543	121.1924387	34.20307578	16.17461967	24.85570728	28.10348481	YS	201709
0.815215748	20544	121.1873971	34.21843939	16.1551342	24.85246302	28.13566968	YS	201709
0.821718387	20545	121.1867899	34.23657758	16.00958443	24.84133763	28.19659342	YS	201709
0.828997966	20546	121.1864245	34.25471304	16	24.8298768	28.25902049	YS	201709
0.833756535	20547	121.1797428	34.26831301	15.89599991	24.82887227	28.28112684	YS	201709
0.836498156	20548	121.194713	34.27875205	15.63721752	24.80337713	28.37901098	YS	201709
0.838773058	20549	121.1884841	34.29249889	15.22521877	24.80155843	28.40227743	YS	201709
0.843316151	20550	121.1858963	34.30860632	15	24.79270001	28.44881339	YS	201709
0.850038094	20551	121.1816448	34.32333313	15.09032249	24.78602914	28.48422993	YS	201709
0.855475117	20552	121.1783798	34.33856014	15.01023769	24.77735142	28.52389701	YS	201709
0.85977782	20553	121.1921919	34.348755	15	24.75089739	28.60965301	YS	201709
0.865476876	20554	121.2059035	34.35906641	15.14093494	24.72295623	28.69453831	YS	201709
0.874336603	20555	121.2195315	34.36951201	15.69599056	24.6928414	28.77500363	YS	201709
0.880808126	20556	121.2332377	34.38018032	15.97987556	24.66262237	28.85760941	YS	201709
0.888009706	20557	121.2471151	34.39257554	16.31774902	24.62945817	28.94366732	YS	201709
0.894952634	20558	121.2622782	34.40355338	16.84318352	24.59225674	29.02530038	YS	201709
0.90289813	20559	121.2629195	34.42264329	16.8393631	24.56169888	29.07485049	YS	201709
0.908694674	20560	121.275695	34.43344576	17.31144905	24.52427694	29.14411785	YS	201709
0.913681049	20561	121.2883669	34.44436835	17.77512741	24.48496303	29.21302663	ST	201709
0.925130669	20563	121.2980469	34.4718073	18.01643753	24.39857143	29.31914655	ST	201709
0.62633293	20805	120.9570109	34.04985759	14	24.94388096	26.26285604	YS	201709
0.645244133	20806	120.9761916	34.05649138	14	24.94850807	26.37570717	YS	201709
0.661708834	20807	120.9835107	34.07524602	14.25742054	24.95818367	26.47516063	YS	201709
0.675429552	20808	120.9859244	34.09217987	14.7474556	24.96642638	26.54751595	YS	201709
0.69578739	20809	121.004302	34.09950781	14.91856003	24.9689296	26.67614382	YS	201709
0.714326231	20810	121.0224884	34.10723345	14.88600063	24.97085942	26.81134762	YS	201709
0.734265087	20811	121.0404585	34.11536599	15	24.97210673	26.94993588	YS	201709
0.753170421	20812	121.058194	34.12390166	15	24.97272347	27.09158634	YS	201709
0.77142638	20813	121.0756859	34.13282345	15.01780987	24.97076886	27.23208336	YS	201709
0.776618859	20814	121.0929364	34.14210226	15.18623829	24.96701856	27.37219047	YS	201709
0.78343741	20815	121.1099582	34.15169971	15.55119324	24.95818876	27.50781994	YS	201709
0.789572935	20816	121.1267727	34.16157267	15.84916115	24.94657569	27.64086061	YS	201709
0.79681438	20817	121.1229224	34.17723279	16.00919724	24.94309018	27.67904433	YS	201709
0.801807516	20818	121.1392431	34.18728767	16.13855171	24.92366099	27.79948997	YS	201709
0.808145191	20819	121.1554187	34.19752089	16.55188179	24.90261445	27.91813744	YS	201709
0.813004765	20820	121.1714666	34.20790937	16.65505791	24.87794636	28.0277177	YS	201709
0.818202368	20821	121.1711629	34.22610062	16.18370247	24.86707434	28.09254418	YS	201709
0.824419886	20822	121.1710908	34.24428583	15.98348236	24.85543291	28.15685453	YS	201709
0.82937481	20823	121.1646632	34.25799621	15.90361691	24.85403517	28.1804137	YS	201709
0.833213322	20824	121.1589542	34.27196306	15.64398575	24.85049055	28.20683446	YS	201709
0.836779514	20825	121.1737734	34.2821711	15.53404903	24.82683198	28.3071483	YS	201709
0.839882263	20826	121.1714578	34.29835352	15.10949421	24.81783368	28.35498229	YS	201709
0.84487554	20827	121.1674628	34.31316875	15	24.81079063	28.39173279	YS	201709
0.851056259	20828	121.1644599	34.32847877	15	24.80201991	28.43408516	YS	201709
0.856595004	20829	121.1595685	34.34223555	15	24.79522351	28.46333295	YS	201709
0.860892301	20830	121.1732418	34.35221699	15	24.76979514	28.54888489	YS	201709
0.865315514	20831	121.1868086	34.3623065	15.00626755	24.74227486	28.632513	YS	201709
0.871817654	20832	121.2002661	34.37249974	15.24847698	24.71443203	28.71533648	YS	201709
0.879768942	20833	121.2135993	34.38278527	15.70596504	24.6847308	28.79392069	YS	201709
0.885956863	20834	121.2267977	34.39297018	15.97782612	24.65527502	28.87169451	YS	201709
0.892262918	20835	121.2371887	34.40377574	16.26947403	24.62486693	28.93647177	YS	201709
0.89770741	20836	121.2502281	34.41194907	16.68456078	24.5949982	29.00323662	YS	201709
0.905474753	20837	121.2482109	34.4286654	16.94398499	24.56980746	29.03960935	YS	201709
0.91069919	20838	121.2608518	34.43930457	17.17897224	24.53137935	29.1081714	YS	201709
0.915818705	20839	121.2733701	34.4500322	17.6163578	24.49316778	29.17518252	YS	201709
0.920365575	20840	121.2857697	34.46086915	17.93888855	24.45259198	29.24338654	ST	201709
0.925793993	20841	121.2803219	34.47467388	18.15800858	24.41152241	29.27241884	ST	201709
0.930570981	20842	121.2923605	34.48550556	18.14737892	24.35611013	29.34695678	ST	201709
0.935285077	20843	121.2866305	34.49894408	18.40661621	24.31760756	29.3739096	ST	201709
0.940178703	20844	121.2983171	34.50976595	18.36683083	24.24305814	29.4668857	ST	201709
0.607525441	21086	120.937748	34.04352051	13.98843479	24.93893074	26.15916326	YS	201709
0.621539413	21087	120.9456986	34.06191313	14.00761318	24.95074996	26.24447259	YS	201709
0.640899048	21088	120.9646597	34.06841545	14.07612896	24.95478938	26.35605451	YS	201709
0.654413891	21089	120.9673854	34.08522842	14.50568008	24.96365691	26.42432096	YS	201709
0.660859313	21090	120.96649	34.10061665	14.62246132	24.96866349	26.47866691	YS	201709
0.682805769	21091	120.9847319	34.1076187	15	24.97135175	26.60068384	YS	201709
0.701322016	21092	121.0027987	34.11500178	15	24.97165806	26.7313284	YS	201709
0.719900661	21093	121.0206617	34.12278367	15	24.97324155	26.86533773	YS	201709
0.738549767	21094	121.0382977	34.13096951	15	24.97228274	27.00296634	YS	201709
0.757176595	21095	121.0556914	34.13955071	15	24.97237024	27.14261003	YS	201709
0.778110587	21096	121.0728385	34.14850509	15.2671423	24.96894898	27.28092091	YS	201709
0.785524138	21097	121.0897462	34.15779865	15.51847744	24.96422133	27.41847523	YS	201709
0.792284555	21098	121.1064324	34.1673894	15.93061447	24.95423613	27.55072718	YS	201709
0.799965809	21099	121.1074434	34.18563717	15.98758507	24.9464173	27.63092594	YS	201709
0.804155722	21100	121.1235799	34.19550363	16.00272179	24.93255483	27.75326198	YS	201709
0.809235846	21101	121.1395668	34.20555186	16.14839935	24.91332473	27.87195829	YS	201709
0.814674951	21102	121.1554238	34.21575607	16.36092758	24.89108588	27.98402401	YS	201709
0.82012163	21103	121.1556478	34.23398513	16.00167465	24.87933975	28.05091551	YS	201709
0.824201565	21104	121.1494756	34.24780213	15.77648163	24.87669539	28.07647737	YS	201709
0.827289922	21105	121.1440281	34.2618747	15.42615891	24.87296013	28.10531099	YS	201709
0.83237096	21106	121.1422578	34.27819902	15.2383976	24.86362172	28.15804283	YS	201709
0.836642283	21107	121.1569111	34.28821772	15.23844814	24.84146986	28.25826179	YS	201709
0.840881427	21108	121.1531728	34.30311904	15.03496552	24.83478191	28.29872846	YS	201709
0.846786813	21109	121.1504338	34.31850957	15	24.82563602	28.34241577	YS	201709
0.85237654	21110	121.1457891	34.33236312	15	24.81793919	28.37299552	YS	201709
0.858489624	21111	121.1430569	34.34738102	15	24.80566256	28.41537656	YS	201709
0.862703845	21112	121.1565799	34.35717268	15.00290298	24.78278147	28.50306139	YS	201709
0.867280724	21113	121.1699981	34.36707046	15.03681564	24.75659638	28.58514146	YS	201709
0.873943109	21114	121.1833106	34.37707356	15.31245136	24.72999681	28.66647754	YS	201709
0.880729584	21115	121.1965126	34.38718428	15.62695599	24.70152323	28.74614432	YS	201709
0.887301213	21116	121.2096169	34.39738368	15.94172573	24.66896216	28.82197826	YS	201709
0.893533597	21117	121.2223001	34.40782662	16.23469734	24.6364976	28.89662887	YS	201709
0.899800141	21118	121.2354025	34.41842408	16.5890255	24.60305191	28.96908997	YS	201709
0.906857116	21119	121.2309446	34.43238633	16.97865105	24.583308	28.99081694	YS	201709
0.91205341	21120	121.2434805	34.44278011	17.28334618	24.54509264	29.06079159	YS	201709
0.916907717	21121	121.2558783	34.45331166	17.59940338	24.50737646	29.12730841	YS	201709
0.921393036	21122	121.2681601	34.46394217	17.93165207	24.46523247	29.19662192	YS	201709
0.926326964	21123	121.2628903	34.47759079	18.31426239	24.42589978	29.22619184	YS	201709
0.930425829	21124	121.2748206	34.48821884	18.48474121	24.37231374	29.30045417	ST	201709
0.935387149	21125	121.2718922	34.50388789	18.83099747	24.31080851	29.35586126	ST	201709
0.940618436	21126	121.2834498	34.5145287	18.71094322	24.23657723	29.45016981	ST	201709
0.944923019	21127	121.294886	34.52526306	18.77643204	24.1578339	29.54402242	ST	201709
0.600781234	21377	120.9266613	34.05569291	13.80018711	24.94585896	26.14731523	YS	201709
0.611314916	21378	120.9299515	34.07231731	13.9145546	24.95602399	26.20672412	YS	201709
0.632320541	21379	120.9487168	34.07862144	14.16202354	24.95999225	26.31242679	YS	201709
0.64006296	21380	120.9481048	34.09396662	14.37105274	24.96692896	26.36123111	YS	201709
0.652562746	21381	120.9525078	34.11098877	14.57503796	24.97247253	26.44798863	YS	201709
0.674156864	21382	120.9705698	34.11778048	14.94552135	24.97400385	26.5664698	YS	201709
0.692835862	21383	120.9884661	34.12494006	15	24.97431995	26.69313568	YS	201709
0.7111227	21384	121.0061663	34.13249049	15	24.97465386	26.82283898	YS	201709
0.729487055	21385	121.0236445	34.1404424	15	24.97351186	26.95757694	YS	201709
0.74786142	21386	121.0408821	34.14879245	15	24.97262278	27.09362425	YS	201709
0.766241241	21387	121.0578711	34.15752274	15	24.96958775	27.23050758	YS	201709
0.786638121	21388	121.0746156	34.16660192	15.23776436	24.96556674	27.36683341	YS	201709
0.79421831	21389	121.0911314	34.17598867	15.71116257	24.95658305	27.50220254	YS	201709
0.80198538	21390	121.0926576	34.19421735	15.77617741	24.94879028	27.58637388	YS	201709
0.807422454	21391	121.1086161	34.20390735	16	24.93570669	27.70795997	YS	201709
0.811523786	21392	121.1244207	34.21378263	16	24.9219189	27.82846505	YS	201709
0.816135793	21393	121.1400933	34.22381443	16.06075668	24.90150118	27.94120181	YS	201709
0.820512851	21394	121.1341793	34.2377328	15.86808777	24.89855267	27.96771903	YS	201709
0.823183146	21395	121.1289955	34.25190692	15.44284058	24.89393206	27.99907958	YS	201709
0.826702743	21396	121.1274993	34.26829745	15.06656647	24.88367564	28.05611002	YS	201709
0.832188028	21397	121.1242758	34.28336344	15	24.87545919	28.1008166	YS	201709
0.836749629	21398	121.1387766	34.29318396	15.04661274	24.856771	28.20034621	YS	201709
0.842573476	21399	121.1363021	34.30865281	15	24.84831957	28.24870689	YS	201709
0.848204956	21400	121.131905	34.32260038	15	24.8403204	28.28223357	YS	201709
0.854349458	21401	121.1294301	34.33769633	15	24.82804989	28.32632007	YS	201709
0.860409828	21402	121.1268897	34.35257615	15	24.81565076	28.36876379	YS	201709
0.864522295	21403	121.1402695	34.36218651	15	24.79309172	28.45525275	YS	201709
0.870098279	21404	121.1535464	34.3719009	15.16125393	24.7698308	28.54052229	YS	201709
0.876699348	21405	121.1667195	34.38171829	15.45189285	24.74360225	28.62074343	YS	201709
0.88316602	21406	121.179786	34.39163881	15.74826717	24.71437359	28.69944231	YS	201709
0.889460759	21407	121.1927477	34.40165827	16.04995728	24.68252373	28.77336474	YS	201709
0.895512363	21408	121.2055508	34.41179214	16.35337639	24.65040897	28.84756213	YS	201709
0.90130834	21409	121.2183199	34.42203574	16.6610527	24.61809463	28.92063961	YS	201709
0.908375461	21410	121.2139964	34.43605985	17.08152962	24.59651395	28.94297923	YS	201709
0.913380853	21411	121.2263936	34.4463008	17.3890419	24.55880349	29.01207985	YS	201709
0.918012928	21412	121.2386743	34.45662773	17.69874763	24.5211571	29.08044886	YS	201709
0.922322481	21413	121.2508409	34.46706073	18.01159096	24.47749626	29.15045058	YS	201709
0.927750977	21414	121.2484176	34.48289066	18.4865818	24.42701316	29.19686139	YS	201709
0.931041649	21415	121.2602141	34.49334172	18.77624321	24.37581675	29.27134265	ST	201709
0.936431596	21416	121.2577035	34.50910269	19	24.30073707	29.34407273	ST	201709
0.941150211	21417	121.269136	34.51957372	18.96947861	24.22635878	29.43646385	ST	201709
0.945736454	21418	121.280449	34.53013655	18.9422493	24.15287327	29.52960933	ST	201709
0.949856972	21419	121.2916418	34.54078981	18.99238205	24.07183552	29.62223478	ST	201709
0.57552503	21670	120.9075806	34.04969583	13.22705078	24.9403216	26.05634503	YS	201709
0.586600101	21671	120.9111227	34.06626427	13.36190414	24.95089928	26.11433094	YS	201709
0.595844848	21672	120.9110356	34.08155824	13.6291647	24.95954079	26.15625758	YS	201709
0.617700621	21673	120.929609	34.08762982	13.97587395	24.96366553	26.25578132	YS	201709
0.629006624	21674	120.9343127	34.10453139	14.04447746	24.97068516	26.33489067	YS	201709
0.641611121	21675	120.9391762	34.12143121	14.21346951	24.97466101	26.42313023	YS	201709
0.664483137	21676	120.9570605	34.12802761	14.71247387	24.9759198	26.53922122	YS	201709
0.685043512	21677	120.9747887	34.13497768	15	24.97567989	26.6617286	YS	201709
0.703030688	21678	120.9923291	34.1423093	15	24.97518055	26.78898341	YS	201709
0.721110695	21679	121.0096535	34.15003861	15	24.97360724	26.92002139	YS	201709
0.739224322	21680	121.0267401	34.15816783	15	24.97206019	27.05368553	YS	201709
0.757361287	21681	121.0435771	34.16668391	15	24.96844109	27.18842256	YS	201709
0.775675408	21682	121.0601648	34.1755588	15.02436447	24.96497913	27.32380109	YS	201709
0.794544512	21683	121.0765169	34.18475228	15.29554653	24.95752073	27.45431892	YS	201709
0.796542169	21684	121.0717139	34.19895686	15.1722641	24.95181704	27.49108205	YS	201709
0.80663376	21685	121.0875606	34.20837567	15.62683487	24.9432138	27.61893004	YS	201709
0.812852741	21686	121.1032368	34.21800042	15.96287441	24.93030274	27.73838466	YS	201709
0.816987069	21687	121.1187699	34.22779434	15.97392941	24.91664862	27.85773017	YS	201709
0.821210892	21688	121.1138544	34.24206336	15.73811245	24.90990678	27.89049473	YS	201709
0.824135888	21689	121.1126356	34.25851424	15.24458313	24.89934824	27.94866855	YS	201709
0.828181735	21690	121.1096717	34.27365767	15.00615692	24.89132535	27.99603963	YS	201709
0.834433447	21691	121.1077285	34.28927592	15	24.88235468	28.04999598	YS	201709
0.838476681	21692	121.1220665	34.29890834	15	24.86569367	28.15036877	YS	201709
0.844143392	21693	121.1179175	34.31294765	15	24.85779536	28.18550186	YS	201709
0.852168154	21694	121.1157005	34.32811926	15.214715	24.84672959	28.23274042	YS	201709
0.856369554	21695	121.1134078	34.34307084	15	24.83589738	28.27882686	YS	201709
0.862360436	21696	121.1109778	34.35775984	15	24.82307159	28.32248412	YS	201709
0.867187855	21697	121.1242183	34.36719337	15.0910368	24.80217544	28.40837928	YS	201709
0.873032784	21698	121.1373577	34.37672909	15.30202103	24.78090897	28.49372698	YS	201709
0.880841909	21699	121.1503954	34.38636581	15.79597855	24.75562554	28.57537506	YS	201709
0.885662937	21700	121.16333	34.39610316	15.88296795	24.72591062	28.65258176	YS	201709
0.891695892	21701	121.1761605	34.40594	16.17850113	24.69598468	28.72926832	YS	201709
0.897510204	21702	121.1888768	34.41588083	16.47594452	24.66418421	28.80115976	YS	201709
0.903066443	21703	121.2014966	34.42592045	16.77776337	24.63234204	28.87300744	YS	201709
0.911027268	21704	121.2000885	34.44204042	17.26091957	24.59874692	28.91658528	YS	201709
0.915716617	21705	121.2123386	34.45210993	17.56347466	24.56229993	28.98309044	YS	201709
0.920037245	21706	121.2244777	34.4622759	17.86786842	24.52575616	29.04953412	YS	201709
0.924559994	21707	121.2365048	34.47253471	17.88511276	24.4776543	29.12268287	YS	201709
0.929750223	21708	121.2344858	34.48843907	18.51290321	24.4240375	29.17723488	YS	201709
0.9324099	21709	121.2461527	34.49872449	18.89623451	24.37350571	29.25012119	YS	201709
0.937965763	21710	121.2428165	34.51345276	19	24.29954226	29.32627357	ST	201709
0.942387591	21711	121.2541361	34.52374945	19	24.22639372	29.41792684	ST	201709
0.946804173	21712	121.265337	34.53413699	18.98650932	24.15192966	29.50876639	ST	201709
0.951051201	21713	121.27642	34.54461254	19	24.06866832	29.60957095	ST	201709
0.955430033	21714	121.2873849	34.55517609	19	23.96906052	29.72395933	ST	201709
0.959650251	21715	121.298228	34.56582767	19	23.86934326	29.83957671	ST	201709
0.8501866	21824	121.298824	35.94918803	35.55869675	23.46803403	31.37719184	MT	201709
0.554930243	21962	120.8884937	34.04385454	13.00971794	24.9325462	25.98027685	YS	201709
0.564449707	21963	120.8922643	34.06040095	13.0170908	24.94450863	26.02766471	YS	201709
0.57300828	21964	120.8924178	34.07569466	13.20305729	24.95284296	26.07112258	YS	201709
0.58970549	21965	120.8976541	34.09244049	13.67027855	24.96249566	26.13834734	YS	201709
0.610472951	21966	120.9160172	34.09836567	13.96115494	24.96724448	26.23250041	YS	201709
0.621731298	21967	120.9211687	34.11515091	14	24.97361922	26.31401442	YS	201709
0.625541721	21968	120.918987	34.12933176	14.00358009	24.97660209	26.35571658	YS	201709
0.645391845	21969	120.9367362	34.13561306	14.2331543	24.97515451	26.47018348	YS	201709
0.667963595	21970	120.9543519	34.14221633	14.72907162	24.97619104	26.58543118	YS	201709
0.688124749	21971	120.9718014	34.14917764	14.99962235	24.97435354	26.70921952	YS	201709
0.705854062	21972	120.9890529	34.15652313	15	24.97364843	26.83533979	YS	201709
0.723723616	21973	121.006079	34.16426644	15.00546074	24.97122715	26.96533499	YS	201709
0.741523037	21974	121.0228599	34.17240633	15	24.96880272	27.09743907	YS	201709
0.759395113	21975	121.039387	34.18092526	15	24.96399513	27.23049416	YS	201709
0.777221776	21976	121.0556654	34.18979027	15	24.95957957	27.36282928	YS	201709
0.782315272	21977	121.0519314	34.20428206	15.29645634	24.95337217	27.40705514	YS	201709
0.797871965	21978	121.0676642	34.21342501	15.06408596	24.94522856	27.53464212	YS	201709
0.811487101	21979	121.0832089	34.22279681	15.49643993	24.93577913	27.65787862	YS	201709
0.818637812	21980	121.0985974	34.23235356	15.9657526	24.92416686	27.77576688	YS	201709
0.821922104	21981	121.0976637	34.24885413	15.47387409	24.91488532	27.84082194	YS	201709
0.824999443	21982	121.0949634	34.26406872	15.09799671	24.90568323	27.88985328	YS	201709
0.830482253	21983	121.093289	34.279756	15	24.8955429	27.94510942	YS	201709
0.836225396	21984	121.0896398	34.29397129	15	24.88719202	27.98530935	YS	201709
0.840128461	21985	121.1038287	34.30340467	15	24.87499166	28.08872371	YS	201709
0.846327771	21986	121.1018699	34.31864984	15	24.86309784	28.13731213	YS	201709
0.852459743	21987	121.0998252	34.33367107	15.00276852	24.85144187	28.18468918	YS	201709
0.858899282	21988	121.097637	34.34842953	15.05036831	24.83890031	28.22988391	YS	201709
0.866538653	21989	121.098283	34.3650046	15.14548588	24.82079098	28.29304349	YS	201709
0.871170662	21990	121.111365	34.3742882	15.22849751	24.80220089	28.38116282	YS	201709
0.877412119	21991	121.1243474	34.38367203	15.51106167	24.78125634	28.46536218	YS	201709
0.883482977	21992	121.1372298	34.39315475	15.79429531	24.75823894	28.54848454	YS	201709
0.889436298	21993	121.1500112	34.40273557	16.08239555	24.73003001	28.62420192	YS	201709
0.895171687	21994	121.1626902	34.41241416	16.37257385	24.70120631	28.6999453	YS	201709
0.900687853	21995	121.175263	34.42219191	16.6654377	24.67068873	28.77302355	YS	201709
0.906002558	21996	121.1877309	34.43206715	16.96246338	24.63532397	28.84498359	YS	201709
0.913650471	21997	121.1866977	34.44822912	17.44665337	24.59957838	28.89100224	YS	201709
0.918031652	21998	121.1988092	34.45814157	17.74474144	24.56352964	28.95909048	YS	201709
0.9221825	21999	121.2108118	34.46814771	17.98229027	24.52366255	29.02794696	YS	201709
0.926185747	22000	121.2227047	34.47824713	18.2294178	24.47345537	29.10543026	YS	201709
0.931613946	22001	121.2198335	34.49313144	18.47165489	24.424408	29.15371701	YS	201709
0.934106659	22002	121.2313817	34.50324708	18.89221764	24.369274	29.23173486	YS	201709
0.93939964	22003	121.2263239	34.51615836	18.89421654	24.30730297	29.29201063	YS	201709
0.94309544	22004	121.2375487	34.52626393	18.99799919	24.23838678	29.38532471	ST	201709
0.947312563	22005	121.2486559	34.53646227	19	24.16564077	29.47535193	ST	201709
0.951604978	22006	121.2596428	34.54674689	19	24.07790897	29.58485836	ST	201709
0.955814301	22007	121.2705202	34.55711505	19	23.98560901	29.69791262	ST	201709
0.959944291	22008	121.2812768	34.56757197	19	23.88685206	29.81007771	ST	201709
0.963893826	22009	121.2919111	34.57811312	19.00202751	23.78768962	29.92263659	ST	201709
0.852668251	22113	121.2989643	35.86961059	36.04774857	23.3782859	31.43770606	ST	201709
0.852139876	22115	121.2953122	35.89351272	36	23.41603716	31.415552	STY	201709
0.851684612	22116	121.2839627	35.90477581	36	23.46261639	31.39793217	STY	201709
0.851807327	22117	121.2918997	35.91659242	36	23.45013643	31.39519867	STY	201709
0.851576411	22118	121.295698	35.93253573	35.94858551	23.45575063	31.38708939	STY	201709
0.85018216	22119	121.2834133	35.94374709	35.67816162	23.50635276	31.36975713	MT	201709
0.547015644	22261	120.8734116	34.05465161	13	24.93470876	25.9583166	YS	201709
0.553407189	22262	120.8737895	34.06997073	13.01246262	24.94488142	25.99334296	YS	201709
0.566975916	22263	120.8792561	34.08669561	13.21858692	24.95608709	26.0540873	YS	201709
0.582728586	22264	120.8849138	34.10334739	13.58990574	24.96503105	26.12307286	YS	201709
0.604439773	22265	120.9030705	34.10914088	13.99180412	24.97066541	26.21349945	YS	201709
0.608424324	22266	120.9011372	34.12332834	13.99091339	24.97410292	26.255363	YS	201709
0.614990504	22267	120.9001132	34.13765114	14.14560604	24.97646085	26.30229767	YS	201709
0.633560733	22268	120.9177047	34.14365798	14.30930138	24.9773863	26.40905183	YS	201709
0.653284062	22269	120.9351838	34.14995244	14.56659889	24.976147	26.52223068	YS	201709
0.673417135	22270	120.9525174	34.1565769	14.86593246	24.97521866	26.64019132	YS	201709
0.692004738	22271	120.9696723	34.16356567	14.9984684	24.97340098	26.76254083	YS	201709
0.709494785	22272	120.9866169	34.17094248	15	24.97147737	26.8883661	YS	201709
0.727043133	22273	121.0033251	34.1787174	15	24.96872181	27.01711751	YS	201709
0.744630206	22274	121.0197801	34.18688406	15	24.96458499	27.14712752	YS	201709
0.762210936	22275	121.0359783	34.1954187	15	24.95979328	27.27825529	YS	201709
0.769158179	22276	121.0363649	34.21186175	15	24.95265397	27.35785044	YS	201709
0.786450283	22277	121.0519562	34.22078972	15	24.94474629	27.482459	YS	201709
0.804571609	22278	121.0673477	34.22996175	15.09953976	24.9366281	27.60812793	YS	201709
0.817439923	22279	121.082574	34.23932892	15.40151596	24.92581241	27.72449016	YS	201709
0.821603994	22280	121.0801459	34.25460333	15.1570034	24.91705587	27.77796749	YS	201709
0.826592202	22281	121.0787465	34.27035147	15	24.90758993	27.83922471	YS	201709
0.833890662	22282	121.0753513	34.2846486	15.17399502	24.89922539	27.88170447	YS	201709
0.837992821	22283	121.0739127	34.30003282	15.01561356	24.8888606	27.93646622	YS	201709
0.842431277	22284	121.0879402	34.30928767	15	24.87688695	28.03849303	YS	201709
0.848544252	22285	121.0861439	34.32437657	15	24.86677215	28.0903106	YS	201709
0.855372002	22286	121.0841975	34.33920261	15.08847713	24.85417429	28.13702009	YS	201709
0.864157399	22287	121.085102	34.35582237	15.32235241	24.83681157	28.20186274	YS	201709
0.872582657	22288	121.086059	34.37237622	15.53048515	24.81813675	28.26612028	YS	201709
0.876084789	22289	121.0989894	34.38151926	15.48433399	24.80132006	28.3556557	YS	201709
0.881745556	22290	121.1118214	34.39076077	15.72289181	24.78092021	28.43936641	YS	201709
0.887559203	22291	121.124555	34.40009911	16.00298119	24.75738988	28.52099535	YS	201709
0.893199692	22292	121.1371893	34.40953336	16.28635025	24.73173426	28.59922873	YS	201709
0.898642024	22293	121.1497231	34.41906309	16.57117462	24.70373072	28.6736987	YS	201709
0.903898579	22294	121.1621536	34.42868912	16.86111259	24.6717968	28.74901978	YS	201709
0.908927937	22295	121.1744791	34.43841141	17.15212059	24.63567215	28.81974288	YS	201709
0.915759551	22296	121.1725415	34.45358071	17.60785103	24.60333577	28.86028245	YS	201709
0.919883797	22297	121.1845262	34.46333104	17.8826046	24.56752736	28.92993688	YS	201709
0.924073235	22298	121.1964033	34.47317393	18	24.52323459	29.0025754	YS	201709
0.928269405	22299	121.2081726	34.48310722	18.10429764	24.47374715	29.07912146	YS	201709
0.93353449	22300	121.2035454	34.49620649	18.14352798	24.43262039	29.11705001	YS	201709
0.936512031	22301	121.2149916	34.50613841	18.5781765	24.37590764	29.19887152	YS	201709
0.94196175	22302	121.2127829	34.52139378	18.77258682	24.29502486	29.28823499	YS	201709
0.944836332	22303	121.2238874	34.53133451	19.00874901	24.22809363	29.3777794	ST	201709
0.949019276	22304	121.2348811	34.54136034	19.00405693	24.15168014	29.47800163	ST	201709
0.953233602	22305	121.2457365	34.55148976	19	24.06283762	29.58873174	ST	201709
0.957215382	22306	121.2565018	34.56168556	19.012043	23.9735703	29.70043224	ST	201709
0.961125609	22307	121.2671483	34.57196774	19.01841545	23.88014819	29.81173249	ST	201709
0.965108978	22308	121.2776616	34.58234412	19	23.77815253	29.92919546	ST	201709
0.968918032	22309	121.2880734	34.59279128	19	23.66393514	30.06510033	ST	201709
0.969595245	22310	121.2983617	34.60332273	19.43058014	23.54508128	30.20423279	ST	201709
0.852567766	22412	121.2931164	35.85563254	36.03176117	23.38299675	31.44425633	ST	201709
0.851999211	22413	121.2826297	35.86690439	36	23.43051134	31.4258635	ST	201709
0.852049682	22414	121.2881708	35.88095188	36	23.42532655	31.41951377	ST	201709
0.851508373	22415	121.2771062	35.89212294	35.9817009	23.47410679	31.40136139	STY	201709
0.850779344	22416	121.2657651	35.90311325	35.91332626	23.52387075	31.38304676	STY	201709
0.850983974	22417	121.2723298	35.91585201	35.93727112	23.51156171	31.38014568	STY	201709
0.85131898	22418	121.2799968	35.92777172	36	23.49948295	31.37819456	STY	201709
0.849912869	22419	121.2678	35.9387454	35.74009323	23.55284672	31.36008778	MT	201709
0.848154869	22420	121.2552983	35.94949276	35.34938049	23.60652202	31.34336144	MT	201709
0.530188617	22560	120.8546047	34.04892682	13	24.92312173	25.89332311	YS	201709
0.536592073	22561	120.8551877	34.06430548	13	24.93291211	25.92646104	YS	201709
0.550863193	22562	120.8608571	34.08106047	13.25439262	24.9455435	25.98075546	YS	201709
0.560105768	22563	120.8667308	34.09770825	13.11941147	24.95649281	26.04073078	YS	201709
0.568131642	22564	120.8652632	34.11194215	13.39431572	24.96147644	26.07732399	YS	201709
0.589135489	22565	120.8832188	34.11755142	13.76912403	24.96920073	26.16015201	YS	201709
0.596582553	22566	120.8824415	34.13188274	13.97506332	24.97229929	26.20525744	YS	201709
0.608213862	22567	120.8858096	34.14739769	14.22393036	24.97377084	26.27797498	YS	201709
0.628295149	22568	120.9032198	34.15321746	14.57733536	24.97601221	26.37683754	YS	201709
0.646908874	22569	120.9205308	34.15929883	14.77909374	24.97559078	26.48829472	YS	201709
0.665061995	22570	120.9377102	34.16568767	14.91790867	24.97407161	26.60334826	YS	201709
0.682761667	22571	120.9547242	34.17242315	14.99186611	24.97189717	26.72457246	YS	201709
0.699989046	22572	120.9715397	34.17953553	15	24.9696116	26.84657688	YS	201709
0.717240543	22573	120.9881271	34.18704277	15	24.9663708	26.97352449	YS	201709
0.734534456	22574	121.0044642	34.19494687	15	24.96306673	27.10123069	YS	201709
0.751849594	22575	121.0205414	34.20323138	15	24.95853081	27.22992915	YS	201709
0.756973372	22576	121.0193767	34.2184979	15	24.95177189	27.29629384	YS	201709
0.774011122	22577	121.0348572	34.22717498	15	24.94487635	27.42080163	YS	201709
0.791019202	22578	121.0501214	34.23611966	15	24.93702683	27.54374184	YS	201709
0.808273418	22579	121.0652065	34.24527721	15.03076649	24.9277947	27.66289042	YS	201709
0.813469391	22580	121.0640942	34.26107102	15.00673866	24.9181587	27.72576734	YS	201709
0.817031991	22581	121.0609599	34.27544121	15.06385517	24.90991698	27.77232593	YS	201709
0.823044903	22582	121.0597376	34.29091026	15.15855408	24.89991936	27.83213055	YS	201709
0.828826792	22583	121.0584722	34.30610092	15.24517345	24.88922236	27.88798291	YS	201709
0.842815402	22584	121.0723657	34.31518692	15.01940918	24.87825114	27.98940692	YS	201709
0.847740175	22585	121.0706616	34.33007852	15.06200314	24.86765418	28.0403892	YS	201709
0.858009993	22586	121.0718242	34.34674138	15.35108376	24.8514854	28.10942595	YS	201709
0.8686149	22587	121.0730308	34.363333	15.72009659	24.83440057	28.17631154	YS	201709
0.876053406	22588	121.0729865	34.37895115	15.87861633	24.81651055	28.23248709	YS	201709
0.880844605	22589	121.0857761	34.38794804	15.79302692	24.80007985	28.32094129	YS	201709
0.885481244	22590	121.0984675	34.39704189	15.91470242	24.78157298	28.40697688	YS	201709
0.891019122	22591	121.1110627	34.40623055	16.18758392	24.7583704	28.48755909	YS	201709
0.896366667	22592	121.1235602	34.41551352	16.46524239	24.73510034	28.56806441	YS	201709
0.901571343	22593	121.1359589	34.42488922	16.74666405	24.70601614	28.64299795	YS	201709
0.906572711	22594	121.1482576	34.43435859	17.03079605	24.67321617	28.71818521	YS	201709
0.911309601	22595	121.1604521	34.44392306	17.31698799	24.63911936	28.79088481	YS	201709
0.917095861	22596	121.1566881	34.45737569	17.71999741	24.61285058	28.82049437	YS	201709
0.921055299	22597	121.1685618	34.46694741	17.98661232	24.57445307	28.89191896	YS	201709
0.925312883	22598	121.1803297	34.47661267	18	24.5277637	28.97070035	YS	201709
0.929555399	22599	121.191988	34.48636666	18.00943756	24.48030555	29.04382182	YS	201709
0.935700238	22600	121.1902611	34.50175856	18.11402321	24.42426871	29.10612597	YS	201709
0.939133371	22601	121.2015845	34.51152651	18.42651558	24.36167998	29.19786691	YS	201709
0.943113712	22602	121.1966855	34.52429137	18.73172569	24.29658013	29.26802353	YS	201709
0.939556099	22603	121.2077599	34.53412376	19.80112457	24.23027196	29.35710099	YS	201709
0.948350021	22604	121.2187287	34.54403785	19.23616219	24.15323913	29.46034077	ST	201709
0.953380654	22605	121.2295777	34.55404157	19.09531403	24.06631344	29.57405258	ST	201709
0.957893373	22606	121.2403159	34.56413307	19.00723648	23.97809772	29.68237447	ST	201709
0.950833956	22607	121.2509452	34.57430279	20.24763489	23.88945876	29.79112642	ST	201709
0.964933444	22608	121.2614533	34.58455914	19.10124969	23.78927475	29.91161383	ST	201709
0.96890295	22609	121.2718462	34.5949	19.06419754	23.6760525	30.04635516	ST	201709
0.970365577	22610	121.2821245	34.60531867	19.36455345	23.56234828	30.18162462	ST	201709
0.968473411	22611	121.2922845	34.61581747	19.94882584	23.44403005	30.32120867	ST	201709
0.854595565	22706	121.2971227	35.78809961	36.35243607	23.28919272	31.50631985	ST	201709
0.853258881	22708	121.2964958	35.81031767	36.06404495	23.32184797	31.48540431	ST	201709
0.852832284	22710	121.2958066	35.83207062	36.01432037	23.34887444	31.46617073	ST	201709
0.852340189	22711	121.2858358	35.84339739	36	23.39529417	31.44796808	ST	201709
0.851833378	22712	121.2756145	35.85457713	35.98529816	23.44232777	31.42971166	ST	201709
0.850932079	22713	121.2651359	35.86559988	35.8650322	23.49241756	31.41059759	ST	201709
0.851510663	22714	121.2718795	35.87801331	36	23.48021414	31.4070525	ST	201709
0.850386238	22715	121.2608596	35.88894928	35.81122589	23.52907348	31.38884366	ST	201709
0.848854732	22716	121.249565	35.89970133	35.48693085	23.57848032	31.37103146	STY	201709
0.849322358	22717	121.2541425	35.91391192	35.62462235	23.57451207	31.36551879	STY	201709
0.849947747	22718	121.2604077	35.92673069	35.78499985	23.56381125	31.36235092	STY	201709
0.846861583	22719	121.248183	35.93740017	34.91919708	23.61729057	31.34473277	MT	201709
0.84658017	22720	121.2356243	35.94785836	35.03608704	23.67330681	31.32693605	MT	201709
0.513220666	22859	120.8358895	34.0431244	12.95905495	24.90799014	25.84001762	YS	201709
0.520337611	22860	120.8366546	34.05860355	13	24.91875034	25.86866588	YS	201709
0.53124717	22861	120.8424943	34.07545205	13	24.93289285	25.91516261	YS	201709
0.542329965	22862	120.8485548	34.09215121	13	24.94492712	25.97196089	YS	201709
0.549594925	22863	120.8473026	34.10643308	13.19819736	24.95154273	26.00200702	YS	201709
0.560449155	22864	120.8469821	34.12083085	13.62442207	24.95634016	26.03834443	YS	201709
0.578434184	22865	120.8647207	34.12629702	13.80437469	24.96534529	26.12048623	YS	201709
0.589924225	22866	120.8683316	34.14178769	14.02513886	24.9703066	26.18207831	YS	201709
0.59760937	22867	120.8699007	34.15649873	14.07920837	24.96972906	26.24185304	YS	201709
0.61859756	22868	120.8871344	34.16212161	14.55184364	24.97282589	26.34068162	YS	201709
0.638327944	22869	120.9042853	34.16797329	14.91776562	24.97407937	26.44407421	YS	201709
0.655497551	22870	120.9213217	34.17410301	14.99721718	24.9723937	26.55697524	YS	201709
0.672168057	22871	120.9382107	34.18055456	15	24.97024587	26.67437324	YS	201709
0.688970171	22872	120.9549178	34.18736491	15	24.96788835	26.79492989	YS	201709
0.705891322	22873	120.9714102	34.19456109	15	24.9649968	26.91782837	YS	201709
0.722889728	22874	120.9876599	34.20215581	15	24.96146794	27.04330138	YS	201709
0.739924072	22875	121.0036495	34.21014342	15	24.95736841	27.16968941	YS	201709
0.746444405	22876	121.0038985	34.22581241	15	24.95010505	27.24570625	YS	201709
0.763435392	22877	121.0192562	34.23424961	15.02537346	24.94433559	27.37033568	YS	201709
0.780064601	22878	121.0343824	34.24297669	15.01055145	24.93640962	27.49152975	YS	201709
0.796697899	22879	121.0493157	34.25193427	15	24.92813811	27.61215538	YS	201709
0.800135757	22880	121.0464556	34.26636155	15.01281738	24.91978264	27.66033482	YS	201709
0.808019572	22881	121.0455356	34.28189117	15.29358959	24.90987011	27.72251325	YS	201709
0.815449844	22882	121.044395	34.2971988	15.58179855	24.89970683	27.78149539	YS	201709
0.82121956	22883	121.0431277	34.3119768	15.70635796	24.88932933	27.83587482	YS	201709
0.83395082	22884	121.0569894	34.32102751	15.28997898	24.87866093	27.9402393	YS	201709
0.842694141	22885	121.0584541	34.33775852	15.36831665	24.86381503	28.01203425	YS	201709
0.853378168	22886	121.0599068	34.35438814	15.71974182	24.84759559	28.08231409	TY	201709
0.861537151	22887	121.0601004	34.37005294	15.96357536	24.83255837	28.14256549	TY	201709
0.865811449	22888	121.0581083	34.38408944	16	24.81471248	28.18465431	TY	201709
0.880436	22889	121.070772	34.392924	15.96668625	24.79854238	28.27197746	YS	201709
0.888304376	22890	121.0833341	34.40185628	16.06663132	24.78124634	28.35913261	YS	201709
0.893551918	22891	121.0958046	34.41087874	16.32694054	24.75997214	28.44201236	YS	201709
0.898668135	22892	121.1081797	34.41999569	16.59941483	24.73759469	28.52151223	YS	201709
0.903614996	22893	121.1204546	34.42920392	16.87662315	24.71159492	28.60103637	YS	201709
0.908334246	22894	121.1326363	34.43850008	17.129282	24.6795064	28.67580715	YS	201709
0.912881843	22895	121.1447158	34.44789164	17.43648529	24.64709204	28.7499532	YS	201709
0.919407736	22896	121.1439326	34.46354386	17.88358879	24.60987087	28.80153573	YS	201709
0.923466859	22897	121.1556722	34.4729641	18	24.56364355	28.88034148	YS	201709
0.927637919	22898	121.167313	34.48246942	18	24.51771898	28.95859081	YS	201709
0.931783509	22899	121.1788294	34.49207896	18.00317383	24.47123593	29.03392536	YS	201709
0.936709312	22900	121.1742116	34.50489303	18.14728546	24.42756336	29.07740635	YS	201709
0.940139753	22901	121.1855045	34.5145472	18.43581963	24.3626998	29.17202044	YS	201709
0.943860155	22902	121.1815036	34.52796644	18.83935547	24.29299754	29.24904311	YS	201709
0.946136945	22903	121.1925443	34.53769001	19.13331413	24.22717088	29.34352624	YS	201709
0.948434604	22904	121.2034797	34.54749886	19.38040352	24.14771017	29.45017347	ST	201709
0.952228728	22905	121.2143039	34.55739383	19.40722656	24.06192835	29.56524595	ST	201709
0.956699002	22906	121.2250145	34.56737674	19.32936287	23.97517012	29.67721746	ST	201709
0.960268432	22907	121.2356156	34.577443	19.35206604	23.88732453	29.78503343	ST	201709
0.95784515	22908	121.246103	34.58759215	20.02649689	23.78671513	29.91370868	ST	201709
0.967248564	22909	121.2564736	34.59782625	19.39702988	23.67791803	30.04483812	ST	201709
0.969448756	22910	121.2667301	34.60814158	19.54927444	23.56564687	30.17655919	ST	201709
0.967186182	22911	121.2768721	34.61853563	20.11135864	23.45317939	30.30933015	ST	201709
0.962549037	22912	121.2869075	34.62900341	20.74122238	23.33831524	30.45728093	ST	201709
0.94071048	22913	121.296851	34.63953428	22.35391235	23.22209555	30.60676692	ST	201709
0.856501134	23005	121.2948644	35.76895469	36.80376434	23.26940316	31.52209252	ST	201709
0.854372037	23006	121.2861511	35.78029636	36.3532753	23.31359246	31.50479191	ST	201709
0.852954152	23007	121.2772248	35.79152145	36.07400894	23.35786566	31.48753182	ST	201709
0.853078709	23008	121.2880508	35.79943936	36.04533768	23.33411968	31.48876828	ST	201709
0.852489777	23009	121.2787819	35.81067344	36	23.37970129	31.47070129	ST	201709
0.852613758	23010	121.2869852	35.82165962	36.00208282	23.36746149	31.46733459	ST	201709
0.852096093	23011	121.2772383	35.83286491	35.98073196	23.41373408	31.44917426	ST	201709
0.851299398	23012	121.2672449	35.84393052	35.88153839	23.46090053	31.4308731	ST	201709
0.850246918	23013	121.2570023	35.85484124	35.70975113	23.51001231	31.41207446	ST	201709
0.848763159	23014	121.2465004	35.86559297	35.39491272	23.56034904	31.3930838	ST	201709
0.849678967	23015	121.2543946	35.87645595	35.62829208	23.54061008	31.39252409	ST	201709
0.848175181	23016	121.2433842	35.8871344	35.30137253	23.59099699	31.37386034	ST	201709
0.846708119	23017	121.2321006	35.89762454	34.9644661	23.64321543	31.35532527	ST	201709
0.847329204	23018	121.2379906	35.91025843	35.15076447	23.63155996	31.35255058	STY	201709
0.847738678	23019	121.242233	35.92450675	35.28271103	23.62797045	31.34710104	STY	201709
0.846415603	23020	121.2300281	35.93488373	35.01166916	23.68274861	31.32936234	MT	201709
0.845360485	23021	121.2175015	35.94501313	34.83445358	23.73907454	31.31108377	MT	201709
0.501986671	23163	120.8182373	34.05275196	12.81946373	24.90309347	25.81746995	YS	201709
0.515428402	23164	120.8242093	34.06977239	13	24.91822944	25.86027153	YS	201709
0.526537582	23165	120.8304226	34.08659186	13	24.9319775	25.90578783	YS	201709
0.531883982	23166	120.8293714	34.10094636	13.0398035	24.93838534	25.93594094	YS	201709
0.542059195	23167	120.829258	34.11541236	13.38915157	24.94453109	25.97078454	YS	201709
0.555832883	23168	120.8332939	34.13095799	13.76415539	24.95125298	26.02498807	YS	201709
0.573783303	23169	120.8508161	34.13632947	13.9850235	24.96148785	26.09977558	YS	201709
0.58114565	23170	120.8526144	34.15105008	14	24.96333848	26.15500802	YS	201709
0.589522948	23171	120.8556715	34.16600588	14.00910854	24.96434724	26.21783146	YS	201709
0.608750585	23172	120.8727161	34.17146538	14.34901047	24.96858772	26.3110595	YS	201709
0.62902493	23173	120.889691	34.17712376	14.79516888	24.97064414	26.41093999	YS	201709
0.646953934	23174	120.9065656	34.18303246	15	24.97024208	26.52177783	YS	201709
0.663209643	23175	120.9233078	34.18923815	15	24.96875177	26.63403449	YS	201709
0.679654003	23176	120.9398833	34.19578226	15	24.96627076	26.7533681	YS	201709
0.696236419	23177	120.9562576	34.20269877	15	24.96354027	26.87370109	YS	201709
0.712925576	23178	120.9723985	34.21000966	15	24.9597353	26.9971202	YS	201709
0.72966833	23179	120.9882821	34.21771968	15	24.95565781	27.12105959	YS	201709
0.734362492	23180	120.9867051	34.23210117	15.03020668	24.94933015	27.18101938	YS	201709
0.752193331	23181	121.0019813	34.24024484	15.18401337	24.94373949	27.30397416	YS	201709
0.769201184	23182	121.0170059	34.24871066	15.24520397	24.93669996	27.42515864	YS	201709
0.784241811	23183	121.0318163	34.25743629	15.07688427	24.92877959	27.5448725	YS	201709
0.791611142	23184	121.0312218	34.27300306	15.2644558	24.91948364	27.61192111	YS	201709
0.800162083	23185	121.0304002	34.28839934	15.66108513	24.90957096	27.67418552	YS	201709
0.805423199	23186	121.0273219	34.30306044	15.96778679	24.90029586	27.72048259	YS	201709
0.816023078	23187	121.0316666	34.32011479	15.94552898	24.88644862	27.81103273	YS	201709
0.829351616	23188	121.0450096	34.32888595	15.65046406	24.87616654	27.91412585	YS	201709
0.838191152	23189	121.0466951	34.34554754	15.72895813	24.86012955	27.98538921	TY	201709
0.846388019	23190	121.0471223	34.36125238	15.94465923	24.84535686	28.04670653	TY	201709
0.850955266	23191	121.0453515	34.3753537	15.99833775	24.83009048	28.09104038	TY	201709
0.858610233	23192	121.0464993	34.39139161	16	24.80882818	28.15590375	TY	201709
0.873441705	23193	121.0590227	34.40008059	16.03396606	24.79296953	28.24513961	TY	201709
0.889347761	23194	121.0714294	34.40888528	16.27052879	24.7751378	28.3311095	YS	201709
0.897278151	23195	121.0837542	34.4177698	16.53300285	24.75529021	28.41663623	YS	201709
0.902121107	23196	121.0959908	34.42673916	16.8023777	24.73323968	28.49509602	YS	201709
0.906642003	23197	121.1081152	34.43581368	17.00803566	24.70670702	28.57465813	YS	201709
0.910701929	23198	121.1201589	34.44496258	17.03848648	24.67711038	28.65095608	YS	201709
0.915398312	23199	121.1321055	34.45420015	17.49082947	24.64539632	28.72473194	YS	201709
0.920813603	23200	121.1280261	34.46713485	17.7993679	24.61260611	28.75977348	YS	201709
0.924722721	23201	121.1397234	34.47644394	17.99031258	24.5691746	28.84301354	YS	201709
0.928848374	23202	121.1513248	34.48583685	18	24.52087758	28.92406609	YS	201709
0.932878296	23203	121.1628186	34.49532023	18.03769493	24.47386751	29.00335048	YS	201709
0.937869355	23204	121.1591025	34.50878248	18.26368713	24.42319523	29.0583872	YS	201709
0.941090343	23205	121.1703552	34.51833138	18.54912949	24.35853218	29.15391949	YS	201709
0.944584081	23206	121.1667279	34.53191347	18.95791245	24.28794229	29.23361581	YS	201709
0.946659106	23207	121.177731	34.54153096	19.24523544	24.22258487	29.32810886	YS	201709
0.948421657	23208	121.1886289	34.5512352	19.53719139	24.13882782	29.44526575	YS	201709
0.950140608	23209	121.1994196	34.56102542	19.78044891	24.05428398	29.55840609	ST	201709
0.953544558	23210	121.2100994	34.57090252	19.8189106	23.96922522	29.67206809	ST	201709
0.957374077	23211	121.220669	34.58086492	19.8067112	23.87631091	29.79258599	ST	201709
0.961085376	23212	121.2311278	34.59091078	19.79810524	23.77547981	29.92200644	ST	201709
0.963793541	23213	121.2414725	34.60104051	19.87358665	23.67404815	30.05213083	ST	201709
0.964498004	23214	121.2517031	34.61125289	20.12420654	23.56425242	30.1827219	ST	201709
0.963971484	23215	121.2618211	34.62154488	20.4377079	23.45400356	30.31592292	ST	201709
0.960585803	23216	121.2718309	34.63191211	20.91641235	23.34736195	30.45535636	ST	201709
0.899764117	23217	121.2817431	34.64234707	24.78873825	23.23206392	30.60362458	ST	201709
0.919377822	23218	121.2915629	34.65284462	23.75226021	23.11733831	30.74857842	ST	201709
0.85708665	23308	121.2933553	35.74847875	36.88635635	23.24121016	31.54043833	ST	201709
0.85570389	23309	121.284995	35.75982456	36.63277817	23.28352102	31.52420921	ST	201709
0.853925601	23310	121.2764347	35.77106518	36.26958084	23.32864452	31.50661803	ST	201709
0.85251759	23311	121.2676672	35.78219301	35.99264908	23.3741487	31.48899338	ST	201709
0.851270526	23312	121.2586862	35.79320095	35.76049423	23.42294476	31.4701122	ST	201709
0.852071936	23313	121.2680792	35.80262874	35.94408035	23.40330317	31.46955497	ST	201709
0.850960358	23314	121.2587073	35.81360361	35.75156021	23.4517217	31.45079153	ST	201709
0.852018309	23315	121.2692539	35.82176347	35.99344635	23.42623755	31.45246526	ST	201709
0.850818395	23316	121.2595148	35.83273182	35.7856369	23.47740681	31.43283781	ST	201709
0.849309814	23317	121.2495037	35.84353737	35.46086884	23.52589762	31.41424193	ST	201709
0.847985953	23318	121.2392686	35.85420353	35.17818832	23.57534979	31.39546358	ST	201709
0.846617713	23319	121.2287492	35.86468566	34.86270905	23.62700616	31.37616011	ST	201709
0.847326877	23320	121.2357377	35.8761695	35.07212448	23.61113176	31.37422625	ST	201709
0.845949366	23321	121.2247043	35.88656577	34.741642	23.66255496	31.35561967	ST	201709
0.844526138	23322	121.2134005	35.89676446	34.34656906	23.71485074	31.3370992	ST	201709
0.84554322	23323	121.2205386	35.90791448	34.72056198	23.69620359	31.33686611	STY	201709
0.846204771	23324	121.2261315	35.92060836	34.94303513	23.68574859	31.33397827	STY	201709
0.845669083	23325	121.213972	35.93073096	34.9636116	23.74084745	31.31589021	MT	201709
0.844281575	23326	121.2014947	35.94061433	34.65103149	23.79801256	31.2966285	MT	201709
0.480892964	23465	120.7999964	34.04664566	12.42508888	24.88677685	25.77597158	YS	201709
0.499056313	23466	120.8060538	34.06391487	12.93066406	24.90233577	25.80955962	YS	201709
0.511452826	23467	120.8123767	34.08093335	13.02332783	24.91723871	25.85259154	YS	201709
0.516128554	23468	120.8115085	34.09539239	13.00025177	24.9244436	25.87874403	YS	201709
0.523188517	23469	120.8115841	34.10995941	13.0993042	24.93185727	25.90800887	YS	201709
0.535718546	23470	120.8157972	34.12559988	13.35378742	24.93948269	25.95654337	YS	201709
0.547018127	23471	120.8180032	34.14042713	13.66110134	24.94486751	26.00219506	YS	201709
0.564818224	23472	120.8353051	34.14571528	13.90598488	24.95589552	26.07157743	YS	201709
0.574290741	23473	120.8385865	34.16068895	13.99824715	24.95696159	26.13397398	YS	201709
0.581106168	23474	120.83955	34.1747899	14.04188633	24.95697568	26.18467238	YS	201709
0.598593745	23475	120.856407	34.18008332	14.26819611	24.96287391	26.27111459	YS	201709
0.617984201	23476	120.8732106	34.18553801	14.66179752	24.96532413	26.37009896	YS	201709
0.636111585	23477	120.8899316	34.19120765	14.92978287	24.96666116	26.47173539	YS	201709
0.652578635	23478	120.9065392	34.19714169	15	24.96590782	26.58274028	YS	201709
0.66861835	23479	120.9230004	34.20338524	15	24.96426569	26.69780059	YS	201709
0.684836087	23480	120.9392802	34.20997859	15	24.96143263	26.81599599	YS	201709
0.701183523	23481	120.9553431	34.21695384	15	24.95792132	26.9362733	YS	201709
0.717796108	23482	120.9711581	34.22432877	15.02015781	24.95391291	27.0584996	YS	201709
0.726029322	23483	120.9719662	34.23952492	15.18544006	24.9476285	27.13530059	YS	201709
0.74421856	23484	120.9871752	34.24743415	15.42273235	24.94188243	27.2563134	YS	201709
0.762106662	23485	121.0021179	34.25566908	15.64221001	24.93552675	27.37703108	YS	201709
0.776897384	23486	121.0167342	34.26422564	15.4539156	24.92790747	27.4952632	YS	201709
0.784384898	23487	121.016253	34.27953328	15.68797684	24.91849265	27.56100201	YS	201709
0.788211314	23488	121.0127847	34.29288809	15.90639496	24.91069716	27.60119737	YS	201709
0.788545271	23489	121.0071236	34.3045877	15.99269295	24.90431994	27.62105465	TY	201709
0.802067394	23490	121.0183291	34.31369703	16	24.89472207	27.71729146	TY	201709
0.80953557	23491	121.0200258	34.32842958	16	24.88327302	27.78489881	TY	201709
0.824392659	23492	121.0333778	34.3367922	15.95825386	24.8723733	27.88606003	TY	201709
0.831746237	23493	121.0340542	34.35254509	16.01233673	24.85783276	27.95073382	TY	201709
0.83652245	23494	121.0325076	34.36670697	16.06809807	24.84365149	27.99652069	TY	201709
0.844228472	23495	121.0338918	34.38278832	16.04466438	24.82424507	28.06341956	TY	201709
0.847528491	23496	121.0309827	34.39593473	16.11707306	24.80793083	28.09800337	TY	201709
0.862235701	23497	121.0434413	34.40451046	16.15437698	24.79231364	28.18956337	TY	201709
0.87795437	23498	121.0558029	34.4131824	16.39575958	24.77507913	28.27701216	TY	201709
0.893552041	23499	121.0680714	34.42195242	16.65821648	24.75551636	28.36213643	YS	201709
0.904065966	23500	121.0802525	34.43080859	16.924963	24.7354022	28.44568267	YS	201709
0.908134437	23501	121.0923367	34.43975616	16.99763298	24.70904905	28.52468091	YS	201709
0.9121913	23502	121.1043289	34.44879509	17.06598854	24.68239916	28.60366724	YS	201709
0.916622629	23503	121.1162296	34.45791833	17.35137367	24.65225693	28.67845838	YS	201709
0.922465405	23504	121.1130896	34.47146175	17.47582436	24.61156318	28.72461271	YS	201709
0.92645014	23505	121.1247408	34.48065947	17.85619926	24.56969963	28.8077351	YS	201709
0.930310716	23506	121.1362954	34.48994561	17.99709129	24.52533648	28.88981486	YS	201709
0.934198449	23507	121.14775	34.49931939	18.08570099	24.47729457	28.97027527	YS	201709
0.939078609	23508	121.1444117	34.51293942	18.38801384	24.41464779	29.04161896	YS	201709
0.942039974	23509	121.1556202	34.52238328	18.671175	24.35291752	29.13937991	YS	201709
0.94471537	23510	121.1494173	34.53359659	19.00831604	24.29813851	29.19600215	YS	201709
0.946681132	23511	121.1604045	34.5430881	19.29193115	24.23364681	29.28982178	YS	201709
0.948350776	23512	121.1712888	34.55266657	19.58031845	24.15016529	29.40898978	YS	201709
0.949523409	23513	121.1820685	34.56233151	19.86984062	24.06490365	29.52857073	ST	201709
0.950158013	23514	121.192741	34.57208292	20.1621418	23.98078286	29.64108222	ST	201709
0.951547995	23515	121.2033047	34.5819204	20.35910034	23.88867453	29.76666637	ST	201709
0.955326591	23516	121.213759	34.59184252	20.34263229	23.78793584	29.90079562	ST	201709
0.957601656	23517	121.2241025	34.60184848	20.43589973	23.68771578	30.02872841	ST	201709
0.957651569	23518	121.2343334	34.61193769	20.68609428	23.58681097	30.15796187	ST	201709
0.956557651	23519	121.244452	34.62210828	20.99261093	23.47987014	30.28974199	ST	201709
0.954341116	23520	121.2544612	34.63235676	21.33945274	23.37441562	30.42762641	ST	201709
0.942299728	23521	121.2643677	34.64267744	22.26004982	23.26852425	30.56615588	ST	201709
0.923651274	23522	121.2741787	34.65306427	23.48694992	23.15461386	30.71287946	ST	201709
0.897099462	23523	121.283895	34.66351527	25.22384644	23.04268232	30.84802981	ST	201709
0.872262216	23524	121.2935114	34.67403244	27.39476967	22.93010358	30.98342152	ST	201709
0.858941086	23611	121.2938631	35.72473291	37.25805283	23.2043713	31.56186782	ST	201709
0.857534123	23612	121.2858938	35.73610808	37.00471878	23.24447498	31.54648887	ST	201709
0.855980708	23613	121.2777385	35.74738703	36.70767593	23.28497601	31.53107229	ST	201709
0.853964378	23614	121.2693904	35.75856361	36.27963638	23.32839858	31.51419941	ST	201709
0.852075483	23615	121.260843	35.76963066	35.85848999	23.3729116	31.49680475	ST	201709
0.850670144	23616	121.2520896	35.78058113	35.56255722	23.41986661	31.47861776	ST	201709
0.849377158	23617	121.2431238	35.79140695	35.29420853	23.46976039	31.45945733	ST	201709
0.849932874	23618	121.2494848	35.80408043	35.48449326	23.47062987	31.45159127	ST	201709
0.848611326	23619	121.240057	35.81482342	35.20136261	23.52008938	31.43256518	ST	201709
0.84958422	23620	121.2491028	35.8244439	35.47315216	23.50225021	31.4314008	ST	201709
0.847917166	23621	121.2392591	35.83513392	35.07515335	23.55440134	31.41157193	ST	201709
0.846889063	23622	121.2291704	35.84567062	34.87525177	23.60387426	31.39280577	ST	201709
0.845624609	23623	121.2188308	35.85603708	34.56436539	23.65457195	31.37374986	ST	201709
0.844433409	23624	121.2082349	35.86622947	34.24779511	23.70549434	31.35448575	ST	201709
0.845313885	23625	121.2179946	35.87500914	34.53927994	23.678805	31.35698915	ST	201709
0.844024289	23626	121.2069441	35.88512465	34.17349243	23.73080096	31.33800798	ST	201709
0.842943632	23627	121.19565	35.89506102	33.86920929	23.78399732	31.3185169	ST	201709
0.843660918	23628	121.201817	35.90675932	34.20137405	23.76916636	31.31743697	STY	201709
0.844834469	23629	121.2086933	35.91799045	34.66856766	23.75093568	31.3179265	STY	201709
0.843884591	23630	121.1965453	35.92782948	34.51684189	23.80682027	31.29904956	STY	201709
0.842205129	23631	121.1840519	35.93737767	33.97173309	23.86527188	31.27854448	MT	201709
0.840654322	23632	121.1711712	35.94658675	33.24557495	23.92609473	31.25718812	MT	201709
0.460826179	23774	120.7819617	34.04016596	12.08910561	24.87017438	25.74024599	YS	201709
0.477255858	23775	120.7880282	34.05774696	12.45600891	24.88605961	25.77098221	YS	201709
0.494372776	23776	120.7944144	34.07509603	12.87442875	24.90146496	25.80580838	YS	201709
0.500429278	23777	120.7937329	34.08967157	12.93879604	24.91000984	25.82616446	YS	201709
0.507108201	23778	120.7939509	34.10436082	12.99787235	24.91719502	25.8551509	YS	201709
0.516401987	23779	120.7983632	34.12016951	13	24.92698692	25.89825891	YS	201709
0.526673269	23780	120.8007404	34.13510997	13.20359325	24.93290577	25.93855241	YS	201709
0.540357959	23781	120.8044121	34.15022936	13.60283279	24.93803107	25.98712157	YS	201709
0.558235363	23782	120.82149	34.15545284	13.88814545	24.94810697	26.05731416	YS	201709
0.565989735	23783	120.8226679	34.16959962	13.99912071	24.94920245	26.10376048	YS	201709
0.574445855	23784	120.8261431	34.18428093	14.00405884	24.94909712	26.16634812	TY	201709
0.590978323	23785	120.8428017	34.18944837	14.18083858	24.95514178	26.25081198	YS	201709
0.610387571	23786	120.8594184	34.19474696	14.61160088	24.95934178	26.34309777	YS	201709
0.627716397	23787	120.875965	34.2002316	14.83627319	24.96211891	26.44163977	YS	201709
0.644649845	23788	120.8924118	34.20595348	15	24.96208325	26.54894744	YS	201709
0.660303151	23789	120.9087272	34.21195996	15	24.96100426	26.65960359	YS	201709
0.677231919	23790	120.9248767	34.21829438	15.12219048	24.95870517	26.77668124	YS	201709
0.692151887	23791	120.9408237	34.22499341	15	24.95591789	26.89412873	YS	201709
0.708598063	23792	120.9565293	34.23208941	15.0371666	24.9518255	27.01458645	YS	201709
0.718553604	23793	120.9574608	34.24709501	15.4125042	24.94540694	27.09034203	YS	201709
0.736077415	23794	120.9725463	34.25451197	15.6356535	24.94021397	27.20871655	YS	201709
0.753806759	23795	120.9875537	34.26260635	15.8652916	24.93377153	27.3295181	YS	201709
0.769647628	23796	121.0019001	34.27101096	15.86971092	24.92697965	27.44693128	YS	201709
0.772833418	23797	120.9984791	34.28430455	15.99518299	24.91931422	27.48701485	YS	201709
0.77321764	23798	120.9932834	34.29633064	15.99919319	24.91291132	27.51137145	TY	201709
0.778903142	23799	120.9929106	34.31114592	16	24.90301053	27.57242637	TY	201709
0.793976008	23800	121.006281	34.31977275	15.99222469	24.89327557	27.67912198	TY	201709
0.802114329	23801	121.0076379	34.33544313	16.09274673	24.88094498	27.74962669	TY	201709
0.817354575	23802	121.0208893	34.34397591	16.12502289	24.86947542	27.85078059	TY	201709
0.822999653	23803	121.0195724	34.35816324	16.31567383	24.85679304	27.89980587	TY	201709
0.831282246	23804	121.0212066	34.37426495	16.36133385	24.83763948	27.97003968	TY	201709
0.834694431	23805	121.0184416	34.38744581	16.44732094	24.82272036	28.00609282	TY	201709
0.839120423	23806	121.0165112	34.40114698	16.54882431	24.80476077	28.0475849	TY	201709
0.852349379	23807	121.0288988	34.40961363	16.30009651	24.78908387	28.13839813	TY	201709
0.867834393	23808	121.0411989	34.41817258	16.54506874	24.77221376	28.22904596	TY	201709
0.883166112	23809	121.0534068	34.42682796	16.80505753	24.75288925	28.31417786	TY	201709
0.898044985	23810	121.0655261	34.43557551	16.99301147	24.73339182	28.39855799	YS	201709
0.909970667	23811	121.0775553	34.44441242	16.99993134	24.7086548	28.48062425	YS	201709
0.913802763	23812	121.0894925	34.45334023	17	24.68243694	28.55915457	YS	201709
0.917863622	23813	121.101339	34.46235631	17.08568382	24.65416305	28.63943008	YS	201709
0.923992263	23814	121.0985919	34.47604539	17.30702591	24.61439639	28.68449946	YS	201709
0.928189081	23815	121.1101923	34.48513513	17.70879745	24.57045982	28.77066988	YS	201709
0.931952107	23816	121.1216964	34.49431491	17.95544434	24.52635951	28.85680838	YS	201709
0.935630171	23817	121.1331037	34.50358293	18.14366722	24.47599981	28.94414327	YS	201709
0.93943858	23818	121.1271428	34.51487438	18.44583321	24.42437442	28.99640206	YS	201709
0.94232196	23819	121.1383293	34.52419196	18.72565651	24.35954218	29.09887262	YS	201709
0.944743473	23820	121.1317257	34.53490228	19.03957558	24.31494524	29.14041765	YS	201709
0.946489268	23821	121.1426981	34.54426471	19.34432602	24.2478598	29.24581088	YS	201709
0.948206092	23822	121.1535707	34.55371402	19.6118679	24.16555682	29.36475101	YS	201709
0.94932534	23823	121.1643415	34.56325005	19.89744377	24.08070156	29.48569387	YS	201709
0.949935997	23824	121.1750082	34.57287258	20.18591881	23.99564366	29.60572708	ST	201709
0.95008078	23825	121.1855687	34.58258137	20.47801209	23.90638993	29.72695643	ST	201709
0.950480678	23826	121.1960217	34.59237567	20.72548103	23.80553314	29.86733301	ST	201709
0.950025705	23827	121.2063662	34.6022544	21.00680542	23.70500763	30.00262777	ST	201709
0.949909037	23828	121.2166005	34.61221676	21.2356472	23.60529971	30.12989259	ST	201709
0.948384695	23829	121.2267238	34.62226163	21.53424644	23.50520775	30.26193399	ST	201709
0.944366368	23830	121.2367371	34.63238664	21.96272278	23.40333627	30.39827577	ST	201709
0.934415189	23831	121.2466444	34.64258755	22.70962906	23.29989759	30.53295174	ST	201709
0.920453425	23832	121.2564523	34.65285877	23.65011215	23.19531793	30.66948953	ST	201709
0.901760087	23833	121.2661655	34.6631959	24.89538383	23.08529816	30.80604439	ST	201709
0.878801096	23834	121.2757829	34.67359816	26.72731018	22.97408703	30.94012096	ST	201709
0.859493212	23835	121.2853004	34.68406717	29.21493721	22.86231908	31.07524355	ST	201709
0.852050068	23836	121.2947134	34.69460464	31.77224541	22.7380725	31.18397496	ST	201709
0.862147909	23920	121.293162	35.70214316	37.93560028	23.17438741	31.57938572	ST	201709
0.860337494	23921	121.2855464	35.71353121	37.59427643	23.20870135	31.56679813	ST	201709
0.858538638	23922	121.2777561	35.72483024	37.25504303	23.24761777	31.55211513	ST	201709
0.856677305	23923	121.2697862	35.73603519	36.89040756	23.28769626	31.53682637	ST	201709
0.854491394	23924	121.2616305	35.74714	36.42910767	23.33083724	31.52036451	ST	201709
0.852048923	23925	121.2532823	35.75813802	35.85853577	23.37570958	31.50299955	ST	201709
0.849999273	23926	121.2447353	35.76902216	35.34211731	23.4204573	31.48558396	ST	201709
0.848777937	23927	121.2359829	35.77978484	35.07897949	23.46955145	31.4666623	ST	201709
0.847584959	23928	121.2270189	35.79041802	34.81054688	23.51981047	31.4474563	ST	201709
0.848108768	23929	121.2339392	35.80210009	35.01836395	23.52044342	31.44013363	ST	201709
0.846881965	23930	121.2245297	35.81265149	34.7357254	23.57129888	31.42055519	ST	201709
0.847316737	23931	121.2303962	35.82542032	34.91245651	23.57142986	31.41300043	ST	201709
0.846072135	23932	121.2204967	35.83586211	34.61483765	23.62257175	31.39346077	ST	201709
0.844885907	23933	121.2103526	35.8461381	34.31074905	23.67431785	31.37364216	ST	201709
0.843790785	23934	121.199959	35.85623826	33.99855423	23.72438709	31.35465907	ST	201709
0.842768906	23935	121.1893107	35.86615083	33.6789093	23.77583921	31.33546563	ST	201709
0.843305321	23936	121.1973778	35.87622949	33.92128372	23.75801565	31.3349748	ST	201709
0.84226734	23937	121.1862546	35.8860326	33.58746338	23.81143533	31.31533881	ST	201709
0.841326999	23938	121.1748568	35.89561554	33.24846649	23.86655619	31.29399781	ST	201709
0.841997014	23939	121.1840502	35.90476268	33.60779572	23.83809954	31.29943005	STY	201709
0.842790292	23940	121.1899536	35.91652737	34.04795456	23.82386896	31.29890546	STY	201709
0.841500666	23941	121.1777607	35.92603407	33.59893036	23.88167038	31.27765834	STY	201709
0.840333239	23942	121.1651954	35.93520999	32.8977356	23.9411287	31.25650304	STY	201709
0.839669687	23943	121.1522144	35.94401108	32.28682327	23.99963824	31.23384412	MT	201709
0.440260392	24072	120.7506166	34.04446322	12	24.85300526	25.7134938	YS	201709
0.456912659	24073	120.770112	34.05109979	12.0823946	24.86973902	25.73937031	YS	201709
0.472296078	24074	120.7767427	34.06893473	12.35051155	24.88562662	25.76786392	YS	201709
0.481785528	24075	120.7760279	34.08377165	12.64173889	24.89407414	25.78811921	YS	201709
0.491760353	24076	120.7762788	34.09848593	12.93376541	24.90238905	25.81099482	YS	201709
0.502175785	24077	120.781037	34.11458426	13	24.91332235	25.84636735	YS	201709
0.509767395	24078	120.7835036	34.12966586	13	24.92009532	25.88337098	YS	201709
0.524681326	24079	120.7873872	34.14494161	13.47379875	24.92670628	25.9274487	TY	201709
0.535269954	24080	120.7889433	34.15926941	13.78554058	24.92911256	25.96837789	TY	201709
0.551061371	24081	120.8057891	34.16444928	13.94262028	24.93936834	26.03333363	TY	201709
0.56016279	24082	120.80947	34.17918583	13.99643612	24.94140042	26.08971276	TY	201709
0.568638664	24083	120.8129165	34.19367794	14.01521206	24.94084659	26.14857358	TY	201709
0.583472252	24084	120.8293795	34.19873738	14.07898998	24.94723355	26.23108118	TY	201709
0.601895272	24085	120.8458116	34.20389768	14.44637394	24.95302184	26.31609454	TY	201709
0.621206792	24086	120.8621856	34.20921458	14.91025829	24.95556854	26.41395469	YS	201709
0.63699406	24087	120.8784731	34.21474069	14.99608803	24.9573248	26.5151479	YS	201709
0.652289868	24088	120.8946435	34.22052542	15	24.95713321	26.62482447	YS	201709
0.667765417	24089	120.9106639	34.22661482	15	24.95572763	26.73664181	YS	201709
0.683784091	24090	120.9264991	34.23305027	15.04085445	24.95320373	26.85345869	YS	201709
0.700917996	24091	120.9421103	34.23987286	15.19628716	24.94989905	26.97129815	YS	201709
0.71109349	24092	120.9431055	34.2545523	15.63675499	24.94299908	27.04505614	YS	201709
0.7280556	24093	120.957885	34.26192724	15.85769939	24.93847808	27.16163032	YS	201709
0.743144245	24094	120.9722183	34.26755533	15.95068932	24.9335838	27.26741063	YS	201709
0.757211221	24095	120.9842064	34.27614405	16	24.92723161	27.37367358	YS	201709
0.75759959	24096	120.9790947	34.28799464	16	24.92094911	27.3977981	TY	201709
0.763701248	24097	120.9791928	34.30287808	16	24.91192136	27.46402247	TY	201709
0.771570768	24098	120.980871	34.31870984	16	24.90026416	27.53933591	TY	201709
0.786528904	24099	120.9942674	34.32702487	16	24.89086614	27.6450157	TY	201709
0.79299451	24100	120.9934426	34.3413403	16.24171066	24.87917428	27.69874296	TY	201709
0.808541176	24101	121.0065459	34.34970304	16.39207459	24.86789675	27.79989892	TY	201709
0.818104537	24102	121.0084192	34.36584878	16.7148037	24.85185498	27.87252922	TY	201709
0.82157068	24103	121.0058158	34.37905101	16.80099297	24.83678957	27.90979137	TY	201709
0.82580556	24104	121.0040416	34.3927712	16.83623123	24.8199977	27.9534175	TY	201709
0.830514332	24105	121.0025269	34.40659225	16.932724	24.80039278	27.99854047	TY	201709
0.844177921	24106	121.014839	34.41495115	16.75403023	24.78454349	28.09040843	TY	201709
0.858481553	24107	121.0270683	34.42340207	16.7779789	24.76795046	28.18032517	TY	201709
0.873277764	24108	121.0392102	34.43194736	16.96639061	24.74912564	28.26908067	TY	201709
0.887571485	24109	121.051264	34.44058647	16.99836349	24.72983947	28.35279084	YS	201709
0.900984685	24110	121.0632304	34.44931646	16.7286396	24.70632632	28.43692961	YS	201709
0.915694034	24111	121.075108	34.45813668	17.00592804	24.68102102	28.51676523	YS	201709
0.919578219	24112	121.0868958	34.46704643	17.03626442	24.65195411	28.59744102	YS	201709
0.924865976	24113	121.0814356	34.47849043	17.35512924	24.62238815	28.62180154	YS	201709
0.928861424	24114	121.093004	34.48745191	17.6319809	24.58515552	28.70817555	YS	201709
0.932650405	24115	121.1044788	34.49650367	17.86190224	24.54150167	28.79366256	YS	201709
0.936158626	24116	121.1158588	34.50564476	18.16996956	24.48754648	28.89181417	YS	201709
0.939569259	24117	121.1094893	34.51643914	18.49241829	24.4437788	28.93157908	YS	201709
0.942319579	24118	121.1206555	34.5256269	18.76887703	24.38176744	29.03514284	YS	201709
0.945122441	24119	121.1141399	34.53625152	18.99686432	24.33985754	29.07296809	YS	201709
0.947185325	24120	121.1250941	34.54548509	19.26889038	24.26702538	29.18594839	YS	201709
0.948223709	24121	121.1359514	34.55480562	19.61690903	24.18745654	29.3075705	YS	201709
0.949048439	24122	121.14671	34.56421291	19.92619705	24.10278634	29.43080492	YS	201709
0.949642219	24123	121.1573675	34.57370679	20.21105194	24.0160713	29.55481878	ST	201709
0.949788655	24124	121.1679218	34.58328702	20.49922371	23.92499651	29.68568937	ST	201709
0.945708992	24125	121.1783711	34.59295316	21.06993294	23.82387615	29.82689197	ST	201709
0.933804156	24126	121.1887139	34.60270439	22.06205368	23.72354828	29.96647994	ST	201709
0.942968819	24127	121.198949	34.61253978	21.68552208	23.62322133	30.10302586	ST	201709
0.939732613	24128	121.2090751	34.62245835	22.0695858	23.52438612	30.23653557	ST	201709
0.936942217	24129	121.2190918	34.63245852	22.40059471	23.42518758	30.3750949	ST	201709
0.925150776	24130	121.2290013	34.64253729	23.23423386	23.32424359	30.51165124	ST	201709
0.911506949	24131	121.2388082	34.65269009	24.15974617	23.22136548	30.64562909	ST	201709
0.898371806	24132	121.248518	34.66291197	25.09296417	23.12009624	30.77544253	ST	201709
0.879596399	24133	121.2581332	34.67319988	26.62573242	23.01405631	30.90562574	ST	201709
0.861990925	24134	121.2676523	34.68355365	28.75397301	22.90317751	31.03975697	ST	201709
0.852946723	24135	121.277071	34.69397469	31.04750443	22.79392609	31.15690015	ST	201709
0.85251541	24136	121.2863846	34.70446486	33.62312317	22.67357737	31.26245327	ST	201709
0.85926824	24137	121.2955864	34.71502663	36.15974426	22.54782694	31.36920683	ST	201709
0.857451926	24217	121.2977508	35.67035328	38.99385834	23.12122342	31.60510171	ST	201709
0.865777549	24218	121.290642	35.68183023	38.68572617	23.15328447	31.59322814	ST	201709
0.863694101	24219	121.2833438	35.69321671	38.29886246	23.18586257	31.58121869	ST	201709
0.86142385	24220	121.2758698	35.70451526	37.86400986	23.21980756	31.5687287	ST	201709
0.859395741	24221	121.2682239	35.71572464	37.4780426	23.25736225	31.55478798	ST	201709
0.857058064	24222	121.2604033	35.72684073	37.00441742	23.29622445	31.54013547	ST	201709
0.854470035	24223	121.2524021	35.73785786	36.44465256	23.33927433	31.52365178	ST	201709
0.851978156	24224	121.2442141	35.74876961	35.86309433	23.38469549	31.50628818	ST	201709
0.849790044	24225	121.2358329	35.75956905	35.3028183	23.43021188	31.48894843	ST	201709
0.848015204	24226	121.2272521	35.77024879	34.82045364	23.47914418	31.4700677	ST	201709
0.846897418	24227	121.2184656	35.78080092	34.55406189	23.52866423	31.45109807	ST	201709
0.846245799	24228	121.2094672	35.79121705	34.49172592	23.57940889	31.43169297	ST	201709
0.846418856	24229	121.2178372	35.80091314	34.53487396	23.57164559	31.42763962	ST	201709
0.845297407	24230	121.2084318	35.81126112	34.25344849	23.62448	31.40751418	ST	201709
0.84571718	24231	121.2148892	35.82305211	34.44642258	23.62130464	31.4013786	ST	201709
0.844595195	24232	121.2050121	35.83329184	34.15015793	23.67324233	31.38145926	ST	201709
0.843533404	24233	121.1948931	35.84336057	33.84680939	23.72643826	31.3611433	ST	201709
0.842575006	24234	121.1845274	35.85324713	33.53614807	23.77797619	31.34169424	ST	201709
0.841694808	24235	121.17391	35.86294028	33.20569992	23.83061246	31.32124751	ST	201709
0.841830639	24236	121.1784034	35.87586446	33.35237122	23.82900025	31.31537406	ST	201709
0.84098284	24237	121.1672283	35.88536291	32.95284271	23.88369205	31.29395082	ST	201709
0.840355539	24238	121.1557658	35.89461906	32.33492279	23.93917149	31.27164735	STY	201709
0.840558508	24239	121.1631636	35.90495742	32.76845551	23.92131056	31.2733033	STY	201709
0.841010099	24240	121.1722027	35.91426497	33.24750519	23.89475164	31.27827556	STY	201709
0.840208241	24241	121.1599559	35.9234269	32.59117889	23.95208094	31.25654751	STY	201709
0.839937743	24242	121.1473439	35.932256	31.83964348	24.00801911	31.23368834	MT	201709
0.840096628	24243	121.134256	35.9406158	31.3038826	24.06550113	31.21035056	MT	201709
0.415423625	24369	120.7120385	34.04206773	11.99733734	24.83053115	25.69568617	TY	201709
0.428436899	24370	120.7287928	34.04946573	12	24.84359981	25.70608052	YS	201709
0.440322246	24371	120.7427497	34.05761098	12	24.85609832	25.71853773	YS	201709
0.453522958	24372	120.7595527	34.06233761	12.03443527	24.87008362	25.73995646	YS	201709
0.463293291	24373	120.7587379	34.07745984	12.3307724	24.87850307	25.7557192	YS	201709
0.474267409	24374	120.7568744	34.09261864	12.76869106	24.8859801	25.77136897	YS	201709
0.488452297	24375	120.7640052	34.10879228	13	24.89878898	25.80704514	YS	201709
0.495824191	24376	120.7662327	34.12391452	13	24.90706297	25.83592714	TY	201709
0.50727136	24377	120.7704723	34.13951111	13.18542099	24.91394029	25.87489287	TY	201709
0.519682671	24378	120.7721693	34.15398862	13.62014008	24.91828076	25.91069874	TY	201709
0.532687417	24379	120.7761556	34.16898931	13.98541641	24.92153773	25.96035401	TY	201709
0.54635402	24380	120.7928104	34.17409968	14	24.9323853	26.01864295	TY	201709
0.554702722	24381	120.7964495	34.18866027	14	24.93244392	26.07743076	TY	201709
0.563874863	24382	120.7998797	34.20298033	14.09146118	24.93204181	26.13508892	TY	201709
0.579190206	24383	120.8161463	34.20794527	14.2387991	24.93939214	26.2105426	TY	201709
0.595311115	24384	120.8323928	34.21298083	14.43608761	24.94478743	26.2954307	TY	201709
0.61283134	24385	120.8485929	34.21814319	14.75470734	24.94883858	26.38717955	TY	201709
0.629543757	24386	120.8647193	34.22348592	14.98082924	24.95130839	26.48456619	TY	201709
0.644609504	24387	120.8807426	34.22905997	15.0031147	24.95186954	26.58955985	YS	201709
0.6602993	24388	120.896631	34.23491341	15.07095814	24.95182309	26.69812661	YS	201709
0.676987656	24389	120.9123495	34.24109005	15.2341671	24.95003709	26.81241232	YS	201709
0.693994677	24390	120.9278576	34.24763073	15.42862701	24.9473973	26.92789357	YS	201709
0.707293418	24391	120.932424	34.2636234	15.8591547	24.93974343	27.02753877	TY	201709
0.723626312	24392	120.9474856	34.27095207	15.97686386	24.93504913	27.14565805	TY	201709
0.740818874	24393	120.9640066	34.27847188	16	24.92927629	27.27243746	TY	201709
0.748439096	24394	120.9652983	34.29459377	16	24.91936144	27.3508787	TY	201709
0.756602408	24395	120.9673149	34.31052623	16	24.9094865	27.43194139	TY	201709
0.762136556	24396	120.966943	34.32492863	16	24.89869587	27.48993248	TY	201709
0.777171777	24397	120.9802325	34.33308194	16.05247116	24.8894088	27.59472049	TY	201709
0.787995139	24398	120.9826088	34.34927011	16.47806168	24.87456198	27.67276955	TY	201709
0.803521025	24399	120.9955523	34.35751776	16.71862793	24.86315111	27.77405569	TY	201709
0.807574368	24400	120.9931022	34.37074936	16.96644211	24.85084362	27.8130962	TY	201709
0.811875426	24401	120.9914887	34.38448866	16.9743042	24.83382582	27.85764258	TY	201709
0.816495595	24402	120.9901343	34.39832541	17	24.81592922	27.90400421	TY	201709
0.81758076	24403	120.9857452	34.41006895	17	24.8000776	27.92657143	TY	201709
0.831552867	24404	120.9979983	34.41829855	16.97019005	24.78396298	28.02011897	TY	201709
0.845530319	24405	121.0101723	34.42662026	16.93982697	24.76807251	28.11093987	TY	201709
0.859700385	24406	121.022264	34.43503505	16.9697628	24.74955049	28.19990309	TY	201709
0.873850489	24407	121.0342709	34.44354366	17	24.73082368	28.28772041	TY	201709
0.887933797	24408	121.0461922	34.45214481	17	24.70864567	28.37107515	YS	201709
0.901991743	24409	121.0580276	34.46083686	17.00316238	24.68506789	28.45452143	YS	201709
0.916214279	24410	121.0697759	34.4696189	17.08791161	24.65820928	28.53524398	YS	201709
0.91599287	24411	121.0638911	34.48057829	17.35855865	24.63134397	28.55476801	YS	201709
0.929449967	24412	121.0754276	34.48940885	17.6716938	24.59517358	28.64126137	YS	201709
0.933041912	24413	121.0868739	34.49832938	17.91874504	24.55774229	28.72809325	YS	201709
0.936644553	24414	121.0982283	34.50733972	18.14198685	24.50091629	28.82975595	YS	201709
0.940190492	24415	121.0919483	34.51804722	18.40778923	24.46072629	28.86495216	YS	201709
0.94235531	24416	121.1030908	34.52710535	18.81342506	24.40065816	28.97044211	YS	201709
0.94583842	24417	121.0956993	34.53685177	18.82902908	24.37124247	28.98869433	YS	201709
0.948294736	24418	121.1066401	34.54594912	19.07362175	24.29427819	29.11329968	YS	201709
0.950251048	24419	121.1174872	34.55513368	19.34280396	24.21238238	29.23885647	YS	201709
0.950172137	24420	121.1282387	34.56440509	19.78069687	24.13330434	29.35964946	YS	201709
0.949463484	24421	121.1388924	34.57376312	20.19270134	24.05042298	29.48170727	YS	201709
0.949366746	24422	121.1494463	34.58320757	20.49678993	23.96285447	29.60722614	ST	201709
0.949227149	24423	121.159898	34.59273814	20.78162384	23.85953954	29.75881688	ST	201709
0.946659796	24424	121.1702459	34.60235431	21.20423698	23.75811332	29.90188143	ST	201709
0.941918416	24425	121.1804885	34.61205525	21.72387695	23.65675187	30.04327215	ST	201709
0.935362999	24426	121.1906245	34.62184004	22.3096447	23.5532463	30.19540133	ST	201709
0.928858058	24427	121.2006527	34.6317075	22.85264397	23.45367053	30.33656231	ST	201709
0.916715271	24428	121.2105737	34.64165565	23.69879532	23.35494819	30.47458516	ST	201709
0.903932449	24429	121.2203899	34.65168114	24.59121895	23.25522152	30.61185449	ST	201709
0.890983378	24430	121.230106	34.66177948	25.56753731	23.15428785	30.74193099	ST	201709
0.875771283	24431	121.2397263	34.67194648	26.93336296	23.05582384	30.86582964	ST	201709
0.86135453	24432	121.2492521	34.68217988	28.78245354	22.95316851	30.99319113	ST	201709
0.855052698	24433	121.2586816	34.69247966	30.23397827	22.8433145	31.12337387	ST	201709
0.851581342	24434	121.2680107	34.70284718	32.87119293	22.73627475	31.22617209	ST	201709
0.856402051	24435	121.2772342	34.71328444	35.4037056	22.62120638	31.33051976	ST	201709
0.86600535	24436	121.2863451	34.72379412	37.89084244	22.50253796	31.42302339	ST	201709
0.875746929	24437	121.2953356	34.7343794	40.03305435	22.39389997	31.49367921	ST	201709
0.889194083	24439	121.2953457	34.7542944	43.24087906	22.24146107	31.60697496	ST	201709
0.896277481	24440	121.2891279	34.76670676	45.18271255	22.21054328	31.65109418	ST	201709
0.896696456	24441	121.2976034	34.77739056	45.70623398	22.1214754	31.68703737	ST	201709
0.832595998	24513	121.2944607	35.65018554	39.60492325	23.11359356	31.61253019	ST	201709
0.847626524	24514	121.2877142	35.66167854	39.47649765	23.1391324	31.60360155	ST	201709
0.862099439	24515	121.2807542	35.67307414	39.26508331	23.16743889	31.59363326	ST	201709
0.865956296	24516	121.2736007	35.68437671	38.80629349	23.1972742	31.58302415	ST	201709
0.8630692	24517	121.2662692	35.69558952	38.25040054	23.230857	31.57062774	ST	201709
0.86048884	24518	121.2587672	35.70671266	37.75146103	23.26790068	31.55684418	ST	201709
0.857840175	24519	121.2510942	35.71774308	37.21474457	23.30524518	31.54303854	ST	201709
0.854745641	24520	121.2432457	35.72867572	36.53701401	23.34692928	31.5270885	ST	201709
0.851948317	24521	121.2352158	35.73950447	35.87138748	23.3906934	31.51019866	ST	201709
0.849747849	24522	121.2269982	35.7502226	35.30352402	23.43474889	31.49329998	ST	201709
0.847821532	24523	121.2185867	35.76082288	34.75622559	23.48290681	31.47496873	ST	201709
0.846326178	24524	121.2099751	35.7712976	34.30000305	23.53285147	31.45592154	ST	201709
0.845404087	24525	121.2011574	35.78163854	34.07979965	23.58366776	31.43669319	ST	201709
0.844703791	24526	121.1921277	35.79183694	33.96749496	23.63331794	31.41762697	ST	201709
0.844797094	24527	121.200251	35.80148826	34.00745392	23.63058566	31.41208717	ST	201709
0.843837252	24528	121.1908115	35.8116051	33.72392654	23.68181063	31.39253025	ST	201709
0.84425983	24529	121.198797	35.82145236	33.96416473	23.67510459	31.38811673	ST	201709
0.843286386	24530	121.1889275	35.83147672	33.66778564	23.72665921	31.36831301	ST	201709
0.842388369	24531	121.1788183	35.84132353	33.34288025	23.77740723	31.34892502	ST	201709
0.84157849	24532	121.1684644	35.85098142	33.01876068	23.83101453	31.32794112	ST	201709
0.840973577	24533	121.1578596	35.86043708	32.4716301	23.88451733	31.30706151	ST	201709
0.840977775	24534	121.1630345	35.87242571	32.72509003	23.88414336	31.3005067	ST	201709
0.840480479	24535	121.1518861	35.88168131	32.11260223	23.9384167	31.27876759	ST	201709
0.83992625	24536	121.1404352	35.89066777	32.04619598	23.99133121	31.25737537	STY	201709
0.840361822	24537	121.1439338	35.90361111	31.63518143	23.99427271	31.2501297	STY	201709
0.840076515	24538	121.1511565	35.91398058	32.06959915	23.97662179	31.25188854	STY	201709
0.840447342	24539	121.1387744	35.92250631	31.32664299	24.031778	31.22855568	STY	201709
0.841328107	24540	121.1286118	35.9310466	30.73350906	24.07850778	31.20821349	MT	201709
0.843153547	24541	121.1153484	35.93717757	30.04575729	24.12728928	31.18467604	MT	201709
0.840904986	24542	121.1208727	35.94866214	30.71263504	24.11932242	31.18549858	MT	201709
0.394055314	24664	120.6752079	34.0403293	11.99821568	24.81380064	25.70112159	TY	201709
0.406114078	24665	120.6915771	34.04826901	12	24.82392501	25.69977981	TY	201709
0.418544302	24666	120.7080951	34.05593166	12	24.83523328	25.70248009	TY	201709
0.431229005	24667	120.7244211	34.06354215	12	24.84886258	25.7142624	TY	201709
0.446738089	24668	120.7415996	34.07083996	12.13311768	24.86342113	25.73110009	YS	201709
0.456352822	24669	120.7388984	34.08458816	12.53829002	24.86925662	25.74308381	TY	201709
0.463118688	24670	120.7338504	34.09729765	12.89073086	24.87288015	25.75123841	TY	201709
0.476194458	24671	120.7476041	34.10483454	12.99755859	24.88568488	25.77670728	TY	201709
0.481272303	24672	120.747155	34.11850705	13	24.89121858	25.79576931	TY	201709
0.492295685	24673	120.7539398	34.13385137	13.0482235	24.90145743	25.83300647	TY	201709
0.50440677	24674	120.7554755	34.14851831	13.45538807	24.90587848	25.86466961	TY	201709
0.518464641	24675	120.7596451	34.16371522	13.89041901	24.91053238	25.90584995	TY	201709
0.528178548	24676	120.7635172	34.17859429	14	24.91375817	25.95164212	TY	201709
0.541262452	24677	120.7799867	34.18362493	14	24.92379409	26.01015943	TY	201709
0.549731364	24678	120.7835695	34.19801015	14.02504826	24.92404814	26.06315521	TY	201709
0.563674345	24679	120.7906531	34.21328076	14.28820419	24.92486083	26.13769899	TY	201709
0.579697594	24680	120.8067229	34.21817179	14.54378796	24.93200761	26.21070622	TY	201709
0.594854428	24681	120.8227783	34.22311401	14.69318581	24.93727834	26.29528778	TY	201709
0.610538097	24682	120.8387929	34.2281656	14.87335873	24.9419535	26.38233492	TY	201709
0.625855282	24683	120.8547399	34.23338004	14.98951626	24.94488094	26.47853124	TY	201709
0.640475174	24684	120.8705912	34.23880883	15.0015192	24.94680454	26.57922799	TY	201709
0.656768937	24685	120.886316	34.24450134	15.17716217	24.94693792	26.68627798	TY	201709
0.67411465	24686	120.9018816	34.25050443	15.47222137	24.94588751	26.79767172	TY	201709
0.690958902	24687	120.9172555	34.25686425	15.70611286	24.94371024	26.91186677	TY	201709
0.703008773	24688	120.9220022	34.27264838	15.98066044	24.93648322	27.01112651	TY	201709
0.718212188	24689	120.9367355	34.27962184	16	24.93193009	27.12566282	TY	201709
0.733391026	24690	120.9512852	34.28686646	16	24.926515	27.23944999	TY	201709
0.741694611	24691	120.9535814	34.30259405	16	24.91674373	27.32106495	TY	201709
0.747444034	24692	120.9535274	34.31692882	16	24.90808342	27.38335068	TY	201709
0.756950142	24693	120.9564216	34.33310939	16.07986641	24.89490804	27.46628439	TY	201709
0.772272562	24694	120.9695521	34.3411478	16.2339325	24.88565429	27.57058786	TY	201709
0.777686752	24695	120.967428	34.35442739	16.63289642	24.8736936	27.61258845	TY	201709
0.792878801	24696	120.9803088	34.36253652	16.8693409	24.8624407	27.71358515	TY	201709
0.797039573	24697	120.9788545	34.37629775	16.79218483	24.84780594	27.76081436	TY	201709
0.802069295	24698	120.9776618	34.39015115	16.89593887	24.82960591	27.80901683	TY	201709
0.803574187	24699	120.9734145	34.40193179	17	24.81508019	27.83277785	TY	201709
0.804110192	24700	120.9685735	34.41321272	17	24.79996413	27.85188206	TY	201709
0.817968633	24701	120.9807678	34.42131016	17	24.78417942	27.94448694	TY	201709
0.831845989	24702	120.9928862	34.42949991	16.9968338	24.76826743	28.03707002	TY	201709
0.845766902	24703	121.0049268	34.43778209	16.99735451	24.75049988	28.1268659	TY	201709
0.859694814	24704	121.0168867	34.44615742	17	24.73204836	28.21511332	TY	201709
0.873614735	24705	121.0287639	34.45462589	17	24.71192524	28.30233612	YS	201709
0.887537309	24706	121.0405577	34.46318634	17	24.68864156	28.38513572	YS	201709
0.901642302	24707	121.0522672	34.47183741	17.10264778	24.66521308	28.46788292	YS	201709
0.901149078	24708	121.046475	34.48270731	17.19045639	24.6410515	28.48437876	YS	201709
0.915269577	24709	121.0579751	34.49140777	17.52880859	24.60728272	28.57097502	YS	201709
0.928749579	24710	121.0693888	34.50019793	17.97468185	24.57134866	28.65675905	YS	201709
0.937037185	24711	121.0807138	34.50907785	18.1126709	24.52234801	28.75711489	YS	201709
0.93974992	24712	121.0735431	34.51892114	18.12054634	24.49223483	28.77548207	YS	201709
0.943701857	24713	121.0846665	34.52784222	18.45414162	24.43263487	28.88167649	YS	201709
0.947477523	24714	121.0780908	34.53809863	18.45452309	24.39866638	28.90756677	YS	201709
0.949698272	24715	121.089009	34.54706604	18.82228279	24.32290675	29.03159191	YS	201709
0.95228731	24716	121.0998364	34.55612095	19.02265358	24.24592341	29.15644767	YS	201709
0.954071765	24717	121.1105712	34.56526283	19.30880737	24.16069911	29.28714922	YS	201709
0.95278044	24718	121.1212114	34.57449137	19.87060547	24.07515364	29.4180185	YS	201709
0.949623224	24719	121.1317548	34.58380632	20.4598217	23.99331867	29.53955356	ST	201709
0.948799994	24720	121.1421993	34.59320746	20.79549789	23.89114454	29.68963722	ST	201709
0.947158127	24721	121.1525427	34.60269441	21.15219307	23.78842427	29.84027971	ST	201709
0.942425746	24722	121.1627833	34.61226657	21.67383003	23.68710644	29.98422181	ST	201709
0.934970703	24723	121.1729196	34.62192311	22.31464005	23.58497922	30.13276804	ST	201709
0.927747177	24724	121.1829504	34.63166302	22.90140152	23.48060717	30.29218813	ST	201709
0.911434433	24725	121.1928751	34.64148483	23.99163628	23.38078086	30.43522969	ST	201709
0.895834632	24726	121.2026947	34.65138617	25.08599091	23.28121684	30.57631004	ST	201709
0.884057101	24727	121.2124122	34.66136344	26.06102562	23.18193818	30.71663194	ST	201709
0.87172724	24728	121.2220317	34.67141244	27.3019352	23.08401726	30.8397828	ST	201709
0.858804987	24729	121.2315565	34.68152967	29.14754677	22.98610009	30.96301991	ST	201709
0.852271285	24730	121.240987	34.69171352	31.02721214	22.88613151	31.08810845	ST	201709
0.851285473	24731	121.250321	34.70196424	32.79555893	22.77904698	31.19887834	ST	201709
0.855137999	24732	121.2595542	34.71228332	35.06453705	22.67261156	31.30113886	ST	201709
0.863938592	24733	121.2686808	34.72267295	37.48429871	22.56174479	31.40446359	ST	201709
0.874379391	24734	121.2776936	34.73313595	39.79351044	22.45388958	31.47462926	ST	201709
0.871635513	24735	121.2865847	34.74367543	39.36370468	22.34589391	31.54494015	ST	201709
0.891514553	24736	121.2805097	34.75610691	43.83021164	22.28058876	31.61576309	ST	201709
0.898166011	24737	121.2748103	34.76896411	45.71985245	22.25155357	31.66121008	ST	201709
0.898625007	24738	121.2832763	34.77955037	46.27485657	22.17731663	31.69659267	ST	201709
0.897854412	24739	121.2915943	34.79022255	46.66182327	22.09498316	31.72991993	ST	201709
0.894605436	24740	121.299755	34.80098231	46.67576599	22.06172791	31.74229928	STY	201709
0.791547332	24807	121.2973717	35.61751817	40.40061951	23.08751008	31.62591722	ST	201709
0.80599079	24808	121.291258	35.62913771	40.10234833	23.1065953	31.61965545	ST	201709
0.820714332	24809	121.2849125	35.64066158	39.89670563	23.12947261	31.61171092	ST	201709
0.835840406	24810	121.2783376	35.65208618	39.80741882	23.15453782	31.60290678	ST	201709
0.851143943	24811	121.2715456	35.66341195	39.78856277	23.18221702	31.59312898	ST	201709
0.864789285	24812	121.2645547	35.6746423	39.45473862	23.21078004	31.58309001	ST	201709
0.865261391	24813	121.2573821	35.68578083	38.74035645	23.24004587	31.57275576	ST	201709
0.862199281	24814	121.2500386	35.69682895	38.14780808	23.27495392	31.55982622	ST	201709
0.859403569	24815	121.2425271	35.70778497	37.59595108	23.31169327	31.54610497	ST	201709
0.85605538	24816	121.234845	35.71864475	36.88066864	23.35004724	31.53170248	ST	201709
0.853153226	24817	121.2269872	35.72940267	36.2207222	23.39141952	31.51590594	ST	201709
0.849942944	24818	121.2189476	35.74005232	35.37057877	23.43483652	31.49920435	ST	201709
0.847951216	24819	121.2107201	35.75058672	34.80411911	23.48155017	31.48143656	ST	201709
0.846364399	24820	121.2022985	35.76099839	34.30316162	23.52967504	31.46314099	ST	201709
0.845285414	24821	121.193677	35.77127933	33.98504639	23.57980267	31.44412146	ST	201709
0.844483181	24822	121.1848495	35.78142102	33.8049736	23.6309254	31.42488287	ST	201709
0.843547663	24823	121.1758105	35.7914144	33.47222137	23.68101686	31.4058284	ST	201709
0.843563177	24824	121.1828804	35.80188351	33.51342011	23.68368067	31.39834797	ST	201709
0.842709982	24825	121.1734101	35.81176843	33.20486832	23.737536	31.37794547	ST	201709
0.842952033	24826	121.1811433	35.82155757	33.43435287	23.73324636	31.37282869	ST	201709
0.842161231	24827	121.1712412	35.83133512	33.12377548	23.78320064	31.3536907	ST	201709
0.841509462	24828	121.1611004	35.8409264	32.63889694	23.8364617	31.33283198	ST	201709
0.841087789	24829	121.1507144	35.85031812	32.04303741	23.88962408	31.31206688	ST	201709
0.841320383	24830	121.1400724	35.85949171	31.4034996	23.94364137	31.28996063	ST	201709
0.840752275	24831	121.1469925	35.86967118	31.81902123	23.93922835	31.28484706	ST	201709
0.840930017	24832	121.1358399	35.87865183	31.32501793	23.99045477	31.26397808	ST	201709
0.842587752	24833	121.1243688	35.88733331	30.46179962	24.0437311	31.24052917	STY	201709
0.841753828	24834	121.1286364	35.8993508	30.71767044	24.0462144	31.23249547	STY	201709
0.841229295	24835	121.1315959	35.91230387	30.89649773	24.04860971	31.22664104	STY	201709
0.843188943	24836	121.1183757	35.92203627	30.10085678	24.1055469	31.20085865	MT	201709
0.844198181	24837	121.1036147	35.9298892	29.7221508	24.15905208	31.17295927	MT	201709
0.844790765	24838	121.1022476	35.94486531	29.55745316	24.17630511	31.16028963	MT	201709
0.384256028	24961	120.656638	34.04684229	11.81908131	24.80905582	25.71209087	TY	201709
0.398377805	24962	120.672734	34.05477736	11.99796391	24.81879758	25.70800867	TY	201709
0.410353123	24963	120.688957	34.06255891	12.00820827	24.82892766	25.70665367	TY	201709
0.424296973	24964	120.7052676	34.07015461	12.12313461	24.84104046	25.7112727	TY	201709
0.439997668	24965	120.7218712	34.07749965	12.32555103	24.85466181	25.7232829	TY	201709
0.448043986	24966	120.7173252	34.09061871	12.71829224	24.85892584	25.73288916	TY	201709
0.454116052	24967	120.712858	34.10368217	12.97979164	24.86226014	25.74240026	TY	201709
0.466956695	24968	120.7292349	34.11060763	13	24.87570718	25.76349584	TY	201709
0.468672577	24969	120.7242488	34.12280042	13	24.8772454	25.77397288	TY	201709
0.479888418	24970	120.7377594	34.12999708	13.00584984	24.88951449	25.80062152	TY	201709
0.489553868	24971	120.7389982	34.14305405	13.28722858	24.89311674	25.82461619	TY	201709
0.504017515	24972	120.7432679	34.1582769	13.74636459	24.89938098	25.86074554	TY	201709
0.515555609	24973	120.7473106	34.17335812	14	24.90280556	25.90381587	TY	201709
0.522532705	24974	120.7490647	34.18814199	14	24.90400032	25.94209114	TY	201709
0.535991396	24975	120.7671661	34.19291302	13.97408295	24.91475368	26.00222683	TY	201709
0.548175181	24976	120.7746145	34.20839073	14.06288528	24.9173979	26.06741927	TY	201709
0.56180854	24977	120.7817406	34.22353608	14.3075285	24.91728208	26.14242809	TY	201709
0.579265615	24978	120.7976192	34.22834864	14.7426424	24.92432359	26.21402786	TY	201709
0.594560667	24979	120.8134935	34.23320458	14.95206261	24.92992435	26.29548645	TY	201709
0.608613547	24980	120.8293307	34.23815312	15	24.93509925	26.37939195	TY	201709
0.622534357	24981	120.8451065	34.24324784	15	24.93815291	26.47428494	TY	201709
0.636795977	24982	120.860793	34.24854027	15.00936794	24.94085587	26.57118468	TY	201709
0.652693103	24983	120.8763608	34.25408039	15.17738152	24.94179142	26.67640787	TY	201709
0.670683829	24984	120.8917759	34.25991619	15.60237122	24.94148411	26.78472979	TY	201709
0.68745516	24985	120.9070027	34.26609274	15.88789463	24.93967179	26.8974848	TY	201709
0.696922455	24986	120.9105864	34.2810851	15.96963501	24.93317777	26.98537746	TY	201709
0.711908599	24987	120.9252186	34.28783437	16	24.92885891	27.09821391	TY	201709
0.726796256	24988	120.9395751	34.29500316	16	24.92357303	27.21022628	TY	201709
0.732789135	24989	120.9398929	34.30917989	16	24.9153654	27.27402572	TY	201709
0.742053376	24990	120.9432	34.32517617	16	24.90419771	27.36104027	TY	201709
0.746755635	24991	120.9413838	34.33851955	16.13948631	24.89384167	27.40668451	TY	201709
0.762316652	24992	120.9544537	34.34641915	16.39252853	24.88479483	27.51086848	TY	201709
0.768656192	24993	120.9533361	34.36020989	16.8062706	24.87071674	27.56093459	TY	201709
0.783222401	24994	120.9661389	34.36820301	16.93383789	24.85978238	27.66105563	TY	201709
0.788226571	24995	120.9651104	34.38207079	17	24.84398629	27.71082534	TY	201709
0.7896144	24996	120.9610066	34.39388839	17	24.82933794	27.7356176	TY	201709
0.790301692	24997	120.9563042	34.40520871	17	24.81497866	27.7562589	TY	201709
0.790924931	24998	120.9515633	34.41639165	17	24.79972477	27.77630291	TY	201709
0.804586579	24999	120.9636954	34.42435726	17	24.78354665	27.87073522	TY	201709
0.818277949	25000	120.9757541	34.43241601	17	24.76785631	27.96250991	TY	201709
0.832008225	25001	120.9877385	34.44056707	17	24.75085347	28.05391158	TY	201709
0.845759262	25002	120.9996465	34.44881066	17	24.73268968	28.14285328	TY	201709
0.859504644	25003	121.0114755	34.45714715	17	24.71409497	28.23029096	TY	201709
0.873267148	25004	121.0232239	34.46557616	17	24.69216995	28.31664277	YS	201709
0.887069121	25005	121.0348908	34.47409658	17.02735329	24.66903003	28.39873651	YS	201709
0.885159086	25006	121.0281802	34.48413047	17.00095749	24.65003344	28.40588147	YS	201709
0.899045133	25007	121.0396472	34.49269376	17.13760757	24.61952098	28.49289348	YS	201709
0.913062563	25008	121.0510315	34.50134668	17.54288483	24.58673186	28.57906763	YS	201709
0.926530962	25009	121.0623309	34.51008917	17.90400124	24.54251598	28.67391432	YS	201709
0.924991916	25010	121.0559884	34.52042875	17.88738441	24.50907232	28.69906724	YS	201709
0.938031262	25011	121.0670833	34.52921933	18.08870316	24.45911135	28.79984718	YS	201709
0.939724547	25012	121.0639674	34.54210892	18.2698288	24.40704493	28.86004248	YS	201709
0.951665264	25013	121.0748329	34.55097408	18.64710426	24.32642163	28.98957774	YS	201709
0.953924772	25014	121.0856099	34.55992681	18.92240143	24.25046264	29.11339321	YS	201709
0.956717007	25015	121.0962968	34.56896655	19.04824829	24.17233422	29.23850146	YS	201709
0.956546104	25016	121.1068914	34.57809289	19.54994583	24.08755706	29.36831553	YS	201709
0.954183047	25017	121.1173918	34.58730557	20.13999748	23.99698869	29.50705778	ST	201709
0.950767053	25018	121.1277957	34.59660434	20.70217705	23.89674619	29.65740994	ST	201709
0.946941716	25019	121.1381009	34.60598889	21.21455383	23.79114399	29.81322492	ST	201709
0.943285321	25020	121.1483056	34.61545873	21.65971565	23.68679063	29.96656972	ST	201709
0.935696961	25021	121.158408	34.62501312	22.30470657	23.58449403	30.119091	ST	201709
0.924376299	25022	121.1684069	34.63465112	23.12425804	23.48107932	30.27710834	ST	201709
0.906242923	25023	121.1783013	34.64437141	24.3256855	23.37713177	30.43578535	ST	201709
0.890010882	25024	121.1880917	34.65417199	25.50243759	23.27847335	30.57561024	ST	201709
0.876300149	25025	121.19778	34.66404985	26.72892952	23.18168319	30.71309305	ST	201709
0.864533036	25026	121.2073697	34.6740012	28.13353729	23.08492794	30.84804808	ST	201709
0.8551286	25027	121.2168641	34.68402238	29.88652992	22.98717077	30.97104517	ST	201709
0.850932636	25028	121.2262649	34.69411101	31.76601219	22.8889988	31.09465079	ST	201709
0.851979987	25029	121.2355712	34.70426649	33.84477234	22.79141468	31.20383207	ST	201709
0.857359706	25030	121.2447794	34.71448976	35.86397552	22.68630869	31.30531249	ST	201709
0.866145901	25031	121.2538843	34.7247827	38.04930496	22.58086743	31.40731343	ST	201709
0.876408271	25032	121.2628796	34.73514788	40.30011368	22.48619445	31.48075738	ST	201709
0.884717955	25033	121.2717574	34.74558826	42.17455673	22.37964706	31.55081803	ST	201709
0.894069564	25034	121.2662057	34.75846089	44.48099518	22.30878171	31.62640432	ST	201709
0.899737212	25035	121.2590902	34.76940527	46.1070137	22.28978732	31.66548616	ST	201709
0.90047897	25036	121.267569	34.77988039	46.73304749	22.23297201	31.70021679	ST	201709
0.899773963	25037	121.2759057	34.79043997	47.13791275	22.16439468	31.73369888	ST	201709
0.896725079	25038	121.2840909	34.80108746	47.18486404	22.13100169	31.74592465	ST	201709
0.890165913	25039	121.2921147	34.81182009	46.60154343	22.09834452	31.75829868	STY	201709
0.881255315	25040	121.2999623	34.82265509	45.63084793	22.06203278	31.7712154	STY	201709
0.744227566	25103	121.2996203	35.58304668	40.43724823	23.08039923	31.63107973	ST	201709
0.761605669	25104	121.2941237	35.59477123	40.71313477	23.09258685	31.62750641	ST	201709
0.776558218	25105	121.2884244	35.60641918	40.51063919	23.1102654	31.62171418	ST	201709
0.790913941	25106	121.282509	35.6179824	40.21021271	23.12911373	31.61549468	ST	201709
0.805067663	25107	121.2763683	35.62945347	39.89387512	23.14759097	31.60945197	ST	201709
0.820804208	25108	121.2699999	35.64082713	39.93530273	23.16668098	31.60326976	ST	201709
0.835763695	25109	121.2634106	35.65210155	39.85691834	23.19267867	31.59409384	ST	201709
0.849789277	25110	121.2566152	35.66327837	39.61685944	23.22068193	31.58410048	ST	201709
0.861688487	25111	121.2496311	35.67436092	38.95937347	23.24908479	31.57403965	ST	201709
0.864058153	25112	121.2424724	35.68535169	38.56021881	23.27941589	31.56325645	ST	201709
0.861307603	25113	121.2351466	35.69625068	38.02778244	23.31256725	31.55119439	ST	201709
0.858163096	25114	121.2276544	35.70705521	37.39071655	23.34983036	31.53720808	ST	201709
0.854342075	25115	121.2199924	35.71776061	36.53541183	23.38866494	31.52256154	ST	201709
0.850900928	25116	121.2121552	35.72836102	35.66246033	23.42845796	31.50755543	ST	201709
0.848501311	25117	121.2041368	35.73884986	34.99111557	23.47388655	31.49019542	ST	201709
0.846924435	25118	121.1959313	35.74921998	34.52789688	23.5202712	31.472595	ST	201709
0.845805411	25119	121.1875327	35.75946371	34.21630478	23.56839551	31.4543632	ST	201709
0.844846315	25120	121.178935	35.76957285	33.95788574	23.6181452	31.43554895	ST	201709
0.843917632	25121	121.1701326	35.77953868	33.67060852	23.66764774	31.41693159	ST	201709
0.843031884	25122	121.1611201	35.78935188	33.34479904	23.71797023	31.39832652	ST	201709
0.842642777	25123	121.1665546	35.80124985	33.03263092	23.73407163	31.38566599	ST	201709
0.842071211	25124	121.1570766	35.81091716	32.84166718	23.78538277	31.36639015	ST	201709
0.842030704	25125	121.1637117	35.82148127	32.91502762	23.78909097	31.35834667	ST	201709
0.841453553	25126	121.1537802	35.83101077	32.37071228	23.84150538	31.33776726	ST	201709
0.841526997	25127	121.1436093	35.84034383	31.61551285	23.89464737	31.3170124	ST	201709
0.842036404	25128	121.1331886	35.8494627	31.03924942	23.94786351	31.2951377	ST	201709
0.843186582	25129	121.1224997	35.85834062	30.43572426	23.99986179	31.27374867	STY	201709
0.84217753	25130	121.129154	35.86841815	30.76229477	23.99872918	31.26688559	ST	201709
0.8439342	25131	121.1179297	35.87705601	30.07424927	24.05148154	31.24380076	STY	201709
0.846570267	25132	121.106373	35.88536055	29.38371277	24.10291117	31.22057205	STY	201709
0.84476352	25133	121.1125726	35.89571104	29.7552166	24.09878171	31.21503739	STY	201709
0.843714559	25134	121.1165346	35.9077514	29.99237251	24.09878645	31.20948865	MT	201709
0.846761671	25135	121.1041223	35.91563679	29.25338364	24.14670754	31.18533507	MT	201709
0.845044389	25136	121.0911704	35.92312193	29.46624947	24.19381577	31.16047573	MT	201709
0.848387843	25137	121.0902247	35.93748162	28.86630058	24.20409018	31.14905378	MT	201709
0.84948079	25138	121.0767445	35.9446461	28.64379311	24.23504716	31.12811754	MT	201709
0.357139868	25261	120.6211583	34.04447086	11.21404076	24.79432157	25.73502355	TY	201709
0.374004531	25262	120.6369166	34.05254354	11.62909889	24.80357359	25.72587139	TY	201709
0.389369912	25263	120.6527682	34.06049324	11.92937946	24.81263728	25.71864888	TY	201709
0.401724411	25264	120.6687215	34.06831082	12.00877762	24.82238204	25.71462508	TY	201709
0.415528647	25265	120.6847755	34.07597702	12.1568985	24.83308069	25.71432703	TY	201709
0.432476521	25266	120.7009785	34.08343722	12.49371052	24.84544992	25.7193815	TY	201709
0.439087127	25267	120.6966213	34.09660386	12.77073574	24.84875807	25.72851972	TY	201709
0.442262699	25268	120.691917	34.10946362	12.82817078	24.85172141	25.73780568	TY	201709
0.456498998	25269	120.7080087	34.11636608	13	24.86437102	25.75319784	TY	201709
0.461042832	25270	120.7064752	34.13019804	13.00190258	24.8682281	25.76815561	TY	201709
0.474220674	25271	120.722349	34.13686162	13.0881424	24.88052427	25.79289257	TY	201709
0.488040736	25272	120.7269737	34.15243477	13.46148109	24.88692206	25.82510382	TY	201709
0.501334655	25273	120.731125	34.167688	13.84565926	24.89153762	25.85877864	TY	201709
0.508570567	25274	120.7319035	34.18150133	13.95543194	24.89247357	25.89111362	TY	201709
0.512884551	25275	120.7302159	34.19410927	13.98631763	24.8909904	25.91797732	TY	201709
0.52408035	25276	120.7438568	34.2004109	14	24.89926766	25.96281506	TY	201709
0.53491541	25277	120.7587964	34.20338733	14	24.90829712	26.00923659	TY	201709
0.545870205	25278	120.7658571	34.2186973	14.01632786	24.90993726	26.07476697	TY	201709
0.557662305	25279	120.7716827	34.23328607	14.19898605	24.90970951	26.14028727	TY	201709
0.575432128	25280	120.7873813	34.23803528	14.68806458	24.91628897	26.21199198	TY	201709
0.591059349	25281	120.8030751	34.24280197	14.96944237	24.92219428	26.28902236	TY	201709
0.604606393	25282	120.8187407	34.2476433	15	24.92716085	26.37279241	TY	201709
0.618166674	25283	120.8343527	34.25260956	15	24.93118618	26.46295796	TY	201709
0.631999307	25284	120.849885	34.25775334	15	24.93419556	26.5576114	TY	201709
0.646785657	25285	120.8653084	34.26312399	15.07847118	24.93567976	26.65890621	TY	201709
0.664149612	25286	120.8805908	34.26877225	15.44994068	24.93685503	26.76373599	TY	201709
0.68180026	25287	120.8956966	34.27474413	15.89674091	24.93536244	26.87437256	TY	201709
0.68889221	25288	120.8970617	34.28849636	15.97068405	24.92929032	26.94430619	TY	201709
0.703555162	25289	120.9116412	34.29495573	16	24.92648074	27.05422007	TY	201709
0.718141728	25290	120.9259225	34.30184104	16	24.92138932	27.16462008	TY	201709
0.727663744	25291	120.9297614	34.31749984	16	24.91194394	27.25437157	TY	201709
0.731851513	25292	120.9281444	34.33083048	16.02144051	24.90267919	27.30244975	TY	201709
0.738166402	25293	120.9274168	34.34459532	16.26025581	24.8915884	27.35591333	TY	201709
0.75364955	25294	120.9404416	34.35232271	16.56990051	24.88245387	27.45902306	TY	201709
0.759928155	25295	120.9397554	34.36621184	16.90467262	24.86798919	27.51174836	TY	201709
0.774162185	25296	120.9524769	34.37408885	16.99636078	24.85658237	27.61215115	TY	201709
0.775701754	25297	120.9485199	34.38594208	17	24.84351564	27.63830456	TY	201709
0.776557975	25298	120.9439583	34.39730109	17	24.82884993	27.66022482	TY	201709
0.777280806	25299	120.9393569	34.40852191	16.97882271	24.81438512	27.68138248	TY	201709
0.776857604	25300	120.9336497	34.41892441	16.99790764	24.80080355	27.69335843	TY	201709
0.79029914	25301	120.9457243	34.42674858	17	24.784844	27.78703465	TY	201709
0.803751953	25302	120.9577265	34.4346686	16.98674393	24.768752	27.88071489	TY	201709
0.817306162	25303	120.9696571	34.44268167	17	24.75259454	27.9716753	TY	201709
0.830868243	25304	120.9815151	34.45078703	17	24.73474817	28.06197861	TY	201709
0.844435184	25305	120.9932983	34.4589848	17	24.71671491	28.15056329	TY	201709
0.857838877	25306	121.0050045	34.46727505	16.93099785	24.69632436	28.23693173	TY	201709
0.871591333	25307	121.0166322	34.47565727	17	24.67468209	28.32308809	YS	201709
0.870672932	25308	121.0107727	34.48615963	17	24.65590707	28.33401493	YS	201709
0.884097901	25309	121.0221978	34.49459253	17	24.62667295	28.42019269	YS	201709
0.897871424	25310	121.0335435	34.50311521	17.18714714	24.59639578	28.5065033	YS	201709
0.911662507	25311	121.0448077	34.51172732	17.58272934	24.55878556	28.59835435	YS	201709
0.914126459	25312	121.041978	34.52464353	17.81426811	24.51514401	28.65023297	YS	201709
0.927027026	25313	121.0530152	34.5333319	18.05752182	24.4647909	28.75093263	YS	201709
0.928927727	25314	121.0505272	34.54656367	18.39680481	24.41022404	28.81689703	YS	201709
0.940913347	25315	121.0613332	34.55533182	18.66710854	24.341716	28.93698123	YS	201709
0.952828235	25316	121.0720531	34.56418748	18.88909912	24.26049385	29.06634325	YS	201709
0.957464414	25317	121.0826851	34.57313014	19.09883881	24.17904248	29.19577976	YS	201709
0.958929431	25318	121.0932273	34.58215934	19.38187408	24.09023144	29.33406162	YS	201709
0.958063313	25319	121.1036777	34.59127476	19.86132813	23.99756691	29.4763172	ST	201709
0.955642384	25320	121.1140339	34.60047614	20.37606049	23.90446044	29.61893616	ST	201709
0.950875718	25321	121.1242938	34.60976321	20.98581123	23.80229067	29.77087432	ST	201709
0.94624994	25322	121.1344554	34.61913552	21.50635719	23.69721496	29.92572465	ST	201709
0.939182887	25323	121.1445169	34.62859246	22.12903404	23.58849775	30.09410372	ST	201709
0.925115351	25324	121.1544767	34.63813316	23.11107826	23.48299772	30.25673511	ST	201709
0.904220391	25325	121.1643339	34.64775643	24.47465706	23.37711951	30.41971744	ST	201709
0.885336258	25326	121.1740883	34.65746048	25.87115097	23.27227237	30.57997959	ST	201709
0.872170655	25327	121.1837414	34.66724271	27.14607811	23.17633302	30.71639056	ST	201709
0.860519878	25328	121.1932958	34.67709971	28.7131443	23.0805183	30.85255254	ST	201709
0.852843239	25329	121.2027547	34.68702791	30.51568413	22.98403239	30.98432023	ST	201709
0.85050159	25330	121.2121203	34.69702457	32.42436981	22.8866774	31.10686936	ST	201709
0.853075208	25331	121.2213926	34.70708842	34.49575043	22.79428841	31.21191888	ST	201709
0.859755896	25332	121.230569	34.71721979	36.59099197	22.69648853	31.31524109	ST	201709
0.868943509	25333	121.2396451	34.7274202	38.71913147	22.59187342	31.41637973	ST	201709
0.878188972	25334	121.2486148	34.73769195	40.75383759	22.50432653	31.49083957	ST	201709
0.886430848	25335	121.257471	34.74803783	42.64008713	22.40866479	31.56091962	ST	201709
0.894434861	25336	121.2504783	34.75901169	44.62495041	22.35054023	31.62824134	ST	201709
0.900229649	25337	121.2453133	34.77213373	46.37406158	22.32105946	31.67525995	ST	201709
0.901525136	25338	121.2537726	34.78251693	47.13113022	22.26600659	31.70916475	ST	201709
0.868343058	25339	121.2620935	34.79298374	40.83132553	22.21944459	31.7386556	ST	201709
0.898347122	25340	121.2702664	34.80353711	47.75772476	22.1938416	31.74966426	ST	201709
0.891369284	25341	121.2782788	34.81418146	47.09929657	22.16097552	31.76248424	STY	201709
0.882931219	25342	121.2861109	34.82490067	46.23908997	22.1289627	31.77535638	STY	201709
0.872218703	25343	121.2936036	34.83568305	45.05339813	22.14367344	31.77411741	STY	201709
0.707206944	25403	121.2966739	35.55759728	39.99215698	23.09578928	31.62766043	ST	201709
0.723558048	25404	121.2915654	35.56933536	40.09563065	23.10766581	31.62461525	ST	201709
0.740171308	25405	121.2862837	35.5810103	40.24682617	23.12014796	31.62100068	ST	201709
0.756358112	25406	121.2808142	35.59261487	40.31208801	23.1322245	31.6174579	ST	201709
0.771736708	25407	121.2751424	35.60414117	40.22925186	23.14726655	31.61277284	ST	201709
0.786376591	25408	121.269256	35.61558131	40.02199173	23.16523176	31.60684669	ST	201709
0.80114392	25409	121.2631473	35.62692846	39.86996078	23.1842238	31.60043156	ST	201709
0.815704013	25410	121.2568161	35.63817809	39.70497513	23.20421728	31.59368751	ST	201709
0.829961514	25411	121.2502705	35.649329	39.5083847	23.22572469	31.58663039	ST	201709
0.84401494	25412	121.2435252	35.66038282	39.30569077	23.25180543	31.57752927	ST	201709
0.857123802	25413	121.2365963	35.67134235	38.93679428	23.28073019	31.56723599	ST	201709
0.863112389	25414	121.229496	35.68220937	38.41926575	23.31083971	31.556534	ST	201709
0.860289962	25415	121.2222307	35.69298337	37.86069489	23.34129436	31.54577613	ST	201709
0.857147126	25416	121.2148006	35.70366147	37.21495056	23.37881054	31.53154326	ST	201709
0.853452546	25417	121.2072024	35.71423896	36.37147141	23.41727202	31.51694386	ST	201709
0.850407193	25418	121.199431	35.72470998	35.59158325	23.4560473	31.50234778	ST	201709
0.848314722	25419	121.1914806	35.7350679	35.02051163	23.50045252	31.48544827	ST	201709
0.846915177	25420	121.1833453	35.74530554	34.64099884	23.5462705	31.46803245	ST	201709
0.845815829	25421	121.1750191	35.75541516	34.34165192	23.59099662	31.45153968	ST	201709
0.844754479	25422	121.1664965	35.7653885	34.03957367	23.63978333	31.43309071	ST	201709
0.843787147	25423	121.1577716	35.77521674	33.74388123	23.68906159	31.41474713	STY	201709
0.842907558	25424	121.1488392	35.78489048	33.45336533	23.73915135	31.39656107	STY	201709
0.842273523	25425	121.1518921	35.79900258	33.03043365	23.76813145	31.37941021	STY	201709
0.841701572	25426	121.1424435	35.80848019	32.63555145	23.81907655	31.36038979	STY	201709
0.841506605	25427	121.1473715	35.82040533	32.33003616	23.83671957	31.34686512	ST	201709
0.841723058	25428	121.1374331	35.82970174	31.54071617	23.88744032	31.32709439	ST	201709
0.842837734	25429	121.1272523	35.83878999	30.76401138	23.94080481	31.30590028	ST	201709
0.843798744	25430	121.116813	35.84764611	30.28416252	23.99338415	31.28435395	STY	201709
0.845782522	25431	121.1060913	35.85623586	29.67197418	24.04565237	31.26217148	STY	201709
0.845402394	25432	121.111516	35.86693967	29.73299789	24.05339715	31.25067816	STY	201709
0.848249886	25433	121.100212	35.87521703	29.07978821	24.10605827	31.2267283	STY	201709
0.850357198	25434	121.0885795	35.88314042	28.65701103	24.15535858	31.20329819	STY	201709
0.849218145	25435	121.094479	35.89330216	28.83372116	24.15266935	31.19664951	STY	201709
0.847644767	25436	121.1004243	35.90365872	29.0965538	24.14840799	31.19098473	STY	201709
0.85003476	25437	121.0879645	35.91123875	28.63926888	24.19211036	31.16850749	MT	201709
0.852370353	25438	121.075178	35.91849199	28.25524712	24.2290186	31.14733223	MT	201709
0.851348283	25439	121.07812	35.93036713	28.39458466	24.22701468	31.14029799	MT	201709
0.844096456	25440	121.064859	35.93731914	28.15770531	24.25670781	31.12136298	MT	201709
0.830768354	25441	121.0514354	35.94401748	28.33075905	24.27532574	31.10587662	MT	201709
0.315503068	25564	120.5866275	34.04195317	9.617160797	24.77837196	25.76057409	TY	201709
0.348257643	25565	120.6020637	34.05011753	11.01978588	24.78802275	25.75095836	TY	201709
0.363942062	25566	120.6175895	34.05818353	11.39870358	24.79750345	25.74152074	TY	201709
0.377559437	25567	120.6332048	34.06613612	11.62585068	24.80688224	25.7320099	TY	201709
0.393830116	25568	120.6489115	34.07396967	12	24.81602172	25.72501101	TY	201709
0.405106695	25569	120.6647147	34.08167497	12.02432728	24.82596451	25.72202953	TY	201709
0.420313028	25570	120.6806114	34.08926274	12.28174973	24.83661471	25.72204204	TY	201709
0.423469065	25571	120.6761225	34.10229186	12.31397247	24.83965065	25.7304979	TY	201709
0.431407295	25572	120.672561	34.11631655	12.61183357	24.84260503	25.74057385	TY	201709
0.448171653	25573	120.6903937	34.12331355	12.92446995	24.85527621	25.74972682	TY	201709
0.45826832	25574	120.6950752	34.13978374	13	24.86343216	25.77150529	TY	201709
0.471577981	25575	120.7108717	34.14630864	13.12338734	24.8746363	25.79316927	TY	201709
0.483813226	25576	120.7151162	34.1618713	13.3985796	24.88054159	25.82481122	TY	201709
0.49246256	25577	120.7157767	34.1758435	13.6147747	24.88135444	25.85392917	TY	201709
0.499361642	25578	120.7144903	34.18893959	13.81857109	24.88090405	25.87771061	TY	201709
0.509468824	25579	120.7183939	34.20341637	13.99156857	24.88217972	25.91693095	TY	201709
0.521317957	25580	120.7340393	34.2089826	14	24.89188981	25.96426441	TY	201709
0.533539599	25581	120.7501617	34.21405185	14	24.90155484	26.01619258	TY	201709
0.543160091	25582	120.7560102	34.2285441	14.00382233	24.9018844	26.07772489	TY	201709
0.55381586	25583	120.7594351	34.24223388	14.2666502	24.90095245	26.13004329	TY	201709
0.569276215	25584	120.7749393	34.24691312	14.57191372	24.9073431	26.19990115	TY	201709
0.584817188	25585	120.790452	34.25159502	14.87781811	24.91359593	26.27160459	TY	201709
0.598811112	25586	120.8059453	34.25632052	15	24.91847932	26.35415581	TY	201709
0.612020317	25587	120.8213992	34.26114558	15.00539684	24.92323966	26.43783776	TY	201709
0.625798589	25588	120.8367831	34.26611646	15.04302597	24.92659863	26.53105677	TY	201709
0.640432501	25589	120.8520786	34.27128959	15.15018749	24.92957669	26.62640324	TY	201709
0.656228168	25590	120.867242	34.27670895	15.37551308	24.93088616	26.72971811	TY	201709
0.672956667	25591	120.882257	34.28243082	15.72385025	24.93135006	26.83500725	TY	201709
0.68461084	25592	120.8872401	34.29743871	15.97671509	24.92483505	26.9305588	TY	201709
0.698953129	25593	120.9017289	34.30365576	16	24.92256645	27.03846924	TY	201709
0.713270111	25594	120.9158754	34.31039577	16	24.91776678	27.14647134	TY	201709
0.717543963	25595	120.9146036	34.3235495	16	24.90959394	27.19691621	TY	201709
0.723157656	25596	120.9141581	34.3371729	16.07712936	24.89981923	27.25265583	TY	201709
0.729343599	25597	120.9139195	34.35095212	16.21806526	24.88876169	27.30885515	TY	201709
0.745020382	25598	120.9269253	34.35846881	16.6161232	24.87955722	27.41077153	TY	201709
0.747060037	25599	120.9232711	34.37039041	16.66421127	24.86730019	27.44014817	TY	201709
0.761790432	25600	120.935948	34.37810093	16.97094917	24.85611662	27.53981898	TY	201709
0.762652099	25601	120.9315303	34.38949748	16.91782761	24.84284769	27.56325528	TY	201709
0.763295609	25602	120.9270708	34.40075544	16.81687355	24.82828838	27.58533591	TY	201709
0.762873285	25603	120.9214971	34.41120374	16.78068542	24.81514063	27.59826129	TY	201709
0.763616295	25604	120.9166835	34.42201263	16.8547554	24.80009793	27.6200716	TY	201709
0.777172234	25605	120.9286982	34.42969704	16.98264122	24.7845256	27.71273269	TY	201709
0.790473042	25606	120.9406377	34.43748373	17	24.7688525	27.80462194	TY	201709
0.803729421	25607	120.9525069	34.4453657	16.98117447	24.75299451	27.8965248	TY	201709
0.817133888	25608	120.9643062	34.45334044	17	24.73544735	27.98587361	TY	201709
0.830507932	25609	120.9760345	34.46140729	17	24.71771401	28.07529071	TY	201709
0.843896829	25610	120.9876896	34.46956627	17	24.69877642	28.16315185	TY	201709
0.857300646	25611	120.9992695	34.47781725	17	24.67741819	28.24859689	YS	201709
0.860502065	25612	120.9970213	34.49078161	17	24.6526686	28.2883223	YS	201709
0.873860415	25613	121.0083777	34.49911277	17.05852318	24.62615609	28.37544082	YS	201709
0.887399233	25614	121.0196572	34.50753377	17.22890472	24.59618596	28.46103731	YS	201709
0.900878299	25615	121.030858	34.5160441	17.4875164	24.56193699	28.55075046	YS	201709
0.903948655	25616	121.0286645	34.52929193	17.87909889	24.51797436	28.60684819	YS	201709
0.916574647	25617	121.039637	34.53788358	18.13677216	24.46956457	28.70620336	YS	201709
0.91615007	25618	121.0353181	34.54950208	18.45409012	24.42461762	28.75385269	YS	201709
0.927805951	25619	121.0460775	34.55815908	18.74509048	24.3593124	28.8710592	YS	201709
0.939684416	25620	121.0567535	34.56690358	18.91219521	24.2902936	28.99092588	YS	201709
0.951787457	25621	121.0673444	34.57573507	19.01759529	24.20913735	29.12002003	YS	201709
0.960675569	25622	121.0778482	34.58465308	19.17660332	24.12079052	29.26007846	YS	201709
0.961527474	25623	121.0882629	34.59365723	19.50872803	24.02449549	29.408215	ST	201709
0.960483812	25624	121.0985862	34.60274723	19.96969414	23.92182329	29.5627768	ST	201709
0.950566921	25625	121.1088161	34.61192283	21.01838303	23.82919569	29.70450251	ST	201709
0.954793205	25626	121.1189502	34.62118366	20.92333031	23.72719629	29.8558686	ST	201709
0.946146487	25627	121.1289866	34.63052922	21.69628143	23.61913087	30.02422999	ST	201709
0.93342315	25628	121.1389237	34.63995877	22.62667656	23.51057295	30.19355552	ST	201709
0.906114758	25629	121.1487602	34.6494713	24.35639	23.40565946	30.35516315	ST	201709
0.891049041	25630	121.1584954	34.65906535	25.45165062	23.30111256	30.51873741	ST	201709
0.872926943	25631	121.16813	34.66873877	27.06473351	23.19830312	30.68035095	ST	201709
0.860799653	25632	121.1776657	34.67848864	28.66030693	23.09824273	30.82281811	ST	201709
0.85337294	25633	121.1871054	34.68831159	30.33850479	22.99784418	30.965718	ST	201709
0.85038697	25634	121.1964516	34.69820452	32.39610291	22.90146819	31.09668413	ST	201709
0.853287237	25635	121.2057053	34.70816544	34.65644073	22.80993861	31.20065704	ST	201709
0.86044506	25636	121.2148654	34.7181938	36.82113266	22.71802854	31.30512318	ST	201709
0.869516464	25637	121.2239286	34.72829046	38.89737701	22.62078585	31.40802159	ST	201709
0.878676777	25638	121.2328896	34.73845726	40.90700531	22.52976285	31.48833969	ST	201709
0.88672159	25639	121.2417421	34.7486967	42.76566315	22.44530946	31.55838816	ST	201709
0.895911731	25640	121.2367248	34.76183116	45.07322311	22.3747115	31.63806559	ST	201709
0.900751393	25641	121.2326377	34.77606922	46.71846008	22.35489794	31.68557635	ST	201709
0.902531681	25642	121.2410605	34.78637068	47.60039139	22.30017481	31.71921905	ST	201709
0.902033588	25643	121.2493477	34.7967552	48.11430359	22.26045343	31.74475675	ST	201709
0.897678041	25644	121.2574896	34.80722576	47.95395279	22.2537226	31.7516099	ST	201709
0.891033533	25645	121.2654762	34.81778543	47.3875885	22.22094413	31.76433397	STY	201709
0.88365438	25646	121.2733198	34.82847157	46.78556061	22.20028654	31.77319571	STY	201709
0.87122618	25647	121.2810162	34.83936431	45.29486847	22.22075389	31.76820606	STY	201709
0.855779136	25648	121.2900823	34.85087747	43.34439087	22.23469226	31.76699143	STY	201709
0.839451248	25649	121.2971156	34.86326415	41.45212555	22.26244687	31.76471436	STY	201709
0.656688056	25704	121.2975596	35.52112603	39.56385803	23.11215215	31.62113941	ST	201709
0.673580251	25705	121.292907	35.53290206	39.90338898	23.12258221	31.61917071	ST	201709
0.689516824	25706	121.2881238	35.5446315	40	23.13080486	31.61750054	ST	201709
0.705113712	25707	121.2831958	35.55630885	40	23.14096902	31.6151985	ST	201709
0.720922842	25708	121.2781085	35.56792805	40.02378082	23.15027606	31.61311819	ST	201709
0.736747084	25709	121.2728475	35.57948241	40.04691696	23.16181574	31.60968894	ST	201709
0.752187042	25710	121.2673982	35.59096456	39.99457169	23.17402667	31.60605812	ST	201709
0.767123361	25711	121.2617468	35.60236672	39.85216141	23.18662128	31.60240835	ST	201709
0.781747656	25712	121.2558822	35.6136813	39.6764183	23.20365237	31.59676501	ST	201709
0.79619035	25713	121.2497988	35.62490204	39.49374771	23.22276663	31.59024773	ST	201709
0.810453971	25714	121.2434982	35.63602517	39.30422211	23.24324694	31.58344262	ST	201709
0.824550196	25715	121.2369899	35.64704993	39.10932922	23.26461987	31.57643608	ST	201709
0.838479301	25716	121.2302882	35.65797799	38.90861511	23.28704072	31.56896811	ST	201709
0.851675248	25717	121.2234079	35.66881166	38.58982468	23.31538544	31.5589186	ST	201709
0.861332999	25718	121.21636	35.67955214	38.1031723	23.34615963	31.54781009	ST	201709
0.858737723	25719	121.2091492	35.69019847	37.58330536	23.37641487	31.53695518	ST	201709
0.856024587	25720	121.2017756	35.70074749	37.01319885	23.40912512	31.52493274	ST	201709
0.853002381	25721	121.1942356	35.71119435	36.3284111	23.44720819	31.51048877	ST	201709
0.850487018	25722	121.1865241	35.72153311	35.70882034	23.48564173	31.49610638	ST	201709
0.84832724	25723	121.1786355	35.73175709	35.12877655	23.5282999	31.47996305	ST	201709
0.846888769	25724	121.1705639	35.74185901	34.74582291	23.57299299	31.46318722	ST	201709
0.84592618	25725	121.1623036	35.75183108	34.52324677	23.61701316	31.44704088	ST	201709
0.844798623	25726	121.1538488	35.76166493	34.20355606	23.66319021	31.42989764	ST	201709
0.843703383	25727	121.1451941	35.77135162	33.86054611	23.71245675	31.41185493	STY	201709
0.842871654	25728	121.1363342	35.78088162	33.6384964	23.76171715	31.3940164	STY	201709
0.842113787	25729	121.139694	35.79439969	33.14807892	23.78894366	31.37808482	STY	201709
0.841471613	25730	121.1303308	35.80373344	32.75569534	23.8398769	31.35912621	STY	201709
0.841364563	25731	121.1327688	35.81777285	31.97466278	23.87038843	31.34113355	STY	201709
0.842044789	25732	121.1228601	35.82686593	31.16685104	23.92146731	31.32107837	STY	201709
0.843658878	25733	121.1127045	35.83573901	30.37745094	23.97641455	31.29883621	STY	201709
0.844036168	25734	121.1022818	35.84436264	30.11112022	24.03007636	31.27716822	STY	201709
0.847454751	25735	121.0915672	35.85269901	29.26571846	24.08268872	31.25354539	STY	201709
0.849075223	25736	121.0950619	35.86451828	28.95516205	24.10031126	31.23705992	STY	201709
0.851285172	25737	121.0837123	35.87245813	28.52604294	24.15385641	31.21247978	STY	201709
0.850787408	25738	121.0720548	35.88004021	28.20071411	24.19820063	31.18989821	STY	201709
0.852367087	25739	121.0766383	35.8907019	28.29934692	24.2017364	31.17853523	STY	201709
0.851145313	25740	121.0822735	35.90087919	28.46907806	24.1991324	31.1720444	MT	201709
0.848935714	25741	121.0698036	35.9081141	28.12541962	24.23662343	31.15098551	MT	201709
0.838479043	25742	121.057121	35.91504102	28	24.26483404	31.13263005	MT	201709
0.842756349	25743	121.0622218	35.92545276	28.0344429	24.25782747	31.12777325	MT	201709
0.830916399	25744	121.0491026	35.93214628	28.04281044	24.27991385	31.11181769	MT	201709
0.817747883	25745	121.035859	35.93861108	28.21722031	24.29572128	31.09966329	MT	201709
0.803426488	25746	121.0225261	35.94488413	28.56110573	24.3075583	31.08845547	MT	201709
0.325206145	25870	120.5679299	34.0474433	10.43739414	24.7720553	25.77704553	TY	201709
0.340250228	25871	120.5831315	34.05559944	10.83637619	24.78146851	25.76772833	TY	201709
0.352142308	25872	120.5984229	34.06365153	11.020895	24.79104397	25.75800798	TY	201709
0.369326745	25873	120.6138004	34.07159624	11.50801563	24.80059733	25.74768147	TY	201709
0.382804469	25874	120.6292638	34.07942758	11.74287987	24.80995829	25.73816394	TY	201709
0.397006852	25875	120.6448131	34.08714044	12	24.81880161	25.73188892	TY	201709
0.407755192	25876	120.6604565	34.09472054	12.00593948	24.82881201	25.72916447	TY	201709
0.413982457	25877	120.6562002	34.10756105	12.2272501	24.83107125	25.73730977	TY	201709
0.4222684	25878	120.6519234	34.1200955	12.60230064	24.83274649	25.74568321	TY	201709
0.435553695	25879	120.6648453	34.12816193	12.86080933	24.84199205	25.74904011	TY	201709
0.44680022	25880	120.679631	34.13294172	12.97791576	24.85179154	25.75677573	TY	201709
0.455673516	25881	120.6836987	34.14916074	13	24.85765333	25.77575379	TY	201709
0.467066717	25882	120.6993023	34.15569918	13.0109129	24.86905818	25.79744066	TY	201709
0.475102339	25883	120.7000481	34.16989866	13.15981388	24.87071284	25.82000849	TY	201709
0.484656892	25884	120.6989965	34.18322057	13.53676605	24.8703869	25.84324971	TY	201709
0.496714803	25885	120.701091	34.19825066	13.94119453	24.87118201	25.87812261	TY	201709
0.507994534	25886	120.7095697	34.21348051	13.96947384	24.87523284	25.92523526	TY	201709
0.519460584	25887	120.7247066	34.21873746	14	24.88463953	25.96960455	TY	201709
0.531101816	25888	120.7403418	34.2236543	14	24.89376792	26.01792309	TY	201709
0.540405087	25889	120.7438955	34.23746799	14.13549042	24.89301512	26.07049671	TY	201709
0.55553685	25890	120.7510399	34.25228111	14.56873703	24.89352647	26.13893681	TY	201709
0.569037205	25891	120.7663641	34.25689811	14.72707462	24.90000472	26.20568627	TY	201709
0.583156023	25892	120.7816962	34.26149926	14.92547035	24.90597505	26.27690308	TY	201709
0.596384665	25893	120.7970141	34.26613502	15.00034332	24.91115255	26.35563155	TY	201709
0.609488713	25894	120.8123018	34.27084121	15.03023052	24.91589894	26.43763	TY	201709
0.62422236	25895	120.8275202	34.27570174	15.21667767	24.91958703	26.527949	TY	201709
0.639239241	25896	120.8426696	34.28071045	15.41976738	24.92299329	26.62072842	TY	201709
0.654109022	25897	120.8576797	34.28600214	15.58464718	24.92484382	26.72152005	TY	201709
0.669403805	25898	120.8725755	34.29151361	15.79405308	24.92635731	26.82384806	TY	201709
0.675462465	25899	120.8720736	34.30436166	15.99719334	24.92014807	26.8785762	TY	201709
0.689376493	25900	120.8865202	34.31034331	16	24.9180434	26.98517054	TY	201709
0.703394912	25901	120.9007049	34.31672084	16	24.91520174	27.0901454	TY	201709
0.708735303	25902	120.9005748	34.33017736	16	24.90663204	27.14822373	TY	201709
0.714440874	25903	120.9006417	34.34379168	16.02074814	24.89666122	27.20657729	TY	201709
0.716606177	25904	120.8973704	34.35567722	16.01677322	24.88664286	27.2398762	TY	201709
0.731686685	25905	120.9104384	34.36287895	16.28334236	24.87836003	27.34074532	TY	201709
0.732555844	25906	120.9063324	34.37432655	16.19244576	24.86605755	27.36643221	TY	201709
0.747856953	25907	120.9190026	34.38182045	16.56997681	24.85505982	27.4649375	TY	201709
0.748394852	25908	120.9146893	34.39311234	16.44056892	24.84222393	27.48862237	TY	201709
0.749218554	25909	120.9092514	34.40360612	16.67212677	24.82873186	27.5032767	TY	201709
0.74930049	25910	120.90458	34.41444798	16.52132225	24.81376844	27.52604428	TY	201709
0.754939209	25911	120.9035654	34.42746155	16.80479622	24.79443579	27.57649345	TY	201709
0.76838427	25912	120.9155004	34.43503308	16.96654892	24.7790454	27.66866942	TY	201709
0.781505928	25913	120.9273559	34.4427148	17	24.76353627	27.76018821	TY	201709
0.794597714	25914	120.9391407	34.4504948	17	24.74760091	27.85106021	TY	201709
0.807742145	25915	120.9508573	34.45836847	17	24.73045845	27.94097935	TY	201709
0.820913242	25916	120.9625055	34.46633426	17	24.71294321	28.02936938	TY	201709
0.834101767	25917	120.9740835	34.47439182	17	24.69457485	28.1175831	TY	201709
0.84731102	25918	120.9855894	34.48254106	17	24.67391736	28.20346337	YS	201709
0.8511632	25919	120.9839927	34.49581501	17	24.64831108	28.24761005	YS	201709
0.864498288	25920	120.995274	34.50405006	17.13744736	24.62240287	28.33425703	YS	201709
0.8778607	25921	121.0064809	34.51237491	17.37137604	24.59435939	28.42052372	YS	201709
0.891022409	25922	121.0176118	34.52078898	17.62314606	24.56034025	28.5095943	YS	201709
0.891678603	25923	121.0135572	34.53245218	17.94236565	24.5240474	28.54854428	YS	201709
0.904072132	25924	121.0244773	34.54093302	18.17181206	24.48190961	28.64503478	YS	201709
0.906433225	25925	121.0225739	34.55431213	18.4505024	24.42923097	28.7141655	YS	201709
0.917551293	25926	121.0332672	34.56287836	18.82117081	24.36315183	28.83121106	YS	201709
0.929184036	25927	121.0438796	34.57153186	18.98743248	24.29686078	28.94835861	YS	201709
0.941651301	25928	121.0544091	34.5802722	19	24.21670192	29.08011186	YS	201709
0.954072463	25929	121.0648538	34.58909891	19.0037117	24.12912041	29.21903097	YS	201709
0.964417285	25930	121.0752116	34.5980116	19.23749924	24.04122769	29.35815606	ST	201709
0.964092601	25931	121.0854805	34.60700995	19.66923523	23.94177262	29.50908757	ST	201709
0.964306636	25932	121.095658	34.61609368	19.9572773	23.83959137	29.66270135	ST	201709
0.963314611	25933	121.1057421	34.62526248	20.3065052	23.73460942	29.82171518	ST	201709
0.955641993	25934	121.1157307	34.6345159	21.10161018	23.62579852	29.99189017	ST	201709
0.941591202	25935	121.125622	34.64385328	22.16770172	23.51804796	30.16006512	ST	201709
0.923702817	25936	121.1354146	34.6532737	23.3486557	23.41098604	30.32644897	ST	201709
0.901919132	25937	121.1451076	34.66277584	24.75792885	23.30782477	30.48982656	ST	201709
0.878143874	25938	121.1547012	34.67235778	26.60456467	23.20505672	30.65519847	ST	201709
0.861182707	25939	121.1641966	34.68201693	28.62171936	23.10364013	30.81020636	ST	201709
0.853625983	25940	121.1735963	34.6917502	30.27459335	23.00404462	30.95197676	ST	201709
0.850598771	25941	121.1829026	34.70155453	31.92077827	22.90851013	31.08775458	ST	201709
0.853570037	25942	121.192117	34.71142761	34.83639526	22.81452391	31.20519973	ST	201709
0.862178878	25943	121.201239	34.72136844	37.29785919	22.7195745	31.31175026	ST	201709
0.872010878	25944	121.210266	34.73137736	39.48646927	22.6243982	31.4186763	ST	201709
0.880275231	25945	121.2191935	34.74145585	41.32916641	22.53840014	31.5004269	ST	201709
0.88824393	25946	121.2280155	34.7516062	43.19231796	22.45657503	31.56908042	ST	201709
0.896237333	25947	121.2240884	34.76584779	45.33778763	22.39585375	31.64772858	ST	201709
0.898240953	25948	121.2172031	34.77656877	46.26734924	22.39290768	31.68027412	ST	201709
0.901350832	25949	121.2256312	34.78676202	47.43663406	22.35234404	31.7179839	ST	201709
0.903405771	25950	121.2339295	34.79703672	48.46379852	22.30319112	31.74865068	ST	201709
0.899036077	25951	121.2420887	34.8073959	48.29516983	22.29743755	31.7551485	ST	201709
0.892174668	25952	121.2500989	34.8178426	47.70287704	22.29142822	31.76192724	STY	201709
0.884667522	25953	121.2579494	34.82838037	47.05742645	22.26874606	31.77130459	STY	201709
0.874397705	25954	121.2656497	34.83901515	45.98725891	22.28790309	31.76644638	STY	201709
0.860330729	25955	121.2732708	34.84973763	44.23835373	22.30785796	31.76153008	STY	201709
0.845594959	25956	121.2807237	34.86033617	42.43518829	22.32496055	31.75999957	STY	201709
0.828861246	25957	121.2877971	34.87154951	40.41942978	22.35835473	31.75406795	STY	201709
0.810879122	25958	121.2943689	34.88253119	38.21833038	22.40578399	31.74348424	STY	201709
0.549758711	26005	121.2996601	35.4397867	37.19366837	23.17953246	31.59209327	TS	201709
0.563576823	26006	121.2956039	35.45155901	37.53879929	23.18438914	31.59173096	TS	201709
0.608979107	26009	121.2967011	35.48679853	38.6041832	23.14428788	31.60790525	TS	201709
0.624959209	26010	121.2923715	35.49857166	38.95698547	23.14772873	31.60833856	TS	201709
0.641255754	26011	121.2879493	35.51031003	39.30962372	23.15591038	31.60718492	TS	201709
0.657813636	26012	121.283421	35.52200938	39.66001129	23.16718452	31.60501541	ST	201709
0.674425464	26013	121.278773	35.53366504	39.96126175	23.17270776	31.60426749	ST	201709
0.689936062	26014	121.2739912	35.54527187	40	23.1805847	31.60270771	ST	201709
0.705242401	26015	121.2690617	35.55682422	39.97263336	23.19054776	31.60045195	ST	201709
0.720411814	26016	121.26397	35.56831582	39.89386368	23.19719315	31.59910003	ST	201709
0.734044609	26017	121.2587017	35.57973976	39.49718475	23.20788226	31.59605759	ST	201709
0.746131289	26018	121.2532426	35.59108855	38.77935791	23.2200541	31.59247928	ST	201709
0.76465265	26019	121.2475801	35.60235453	39.42741776	23.23237526	31.58902332	ST	201709
0.77912198	26020	121.2417053	35.61353066	39.25138474	23.24542954	31.5853517	ST	201709
0.793378975	26021	121.2356155	35.62461164	39.06913376	23.26441747	31.5790579	ST	201709
0.807447439	26022	121.2293152	35.63559482	38.87986374	23.28599152	31.57166973	ST	201709
0.821351465	26023	121.2228157	35.64648028	38.68454742	23.30820865	31.56409096	ST	201709
0.835103665	26024	121.2161311	35.65726977	38.48423767	23.33071108	31.55667002	ST	201709
0.848434581	26025	121.2092744	35.66796506	38.22512436	23.35641716	31.54788129	ST	201709
0.859203657	26026	121.2022543	35.67856649	37.71261597	23.38670085	31.53696875	ST	201709
0.856637833	26027	121.1950739	35.68907227	37.1776886	23.41560792	31.52662696	ST	201709
0.855340158	26028	121.1877319	35.69947869	36.93025589	23.44498051	31.51616618	ST	201709
0.852960864	26029	121.1802244	35.70978059	36.41226196	23.48278559	31.50194177	ST	201709
0.850519734	26030	121.1725463	35.71997181	35.82665634	23.5208784	31.48771114	ST	201709
0.848556473	26031	121.1646919	35.73004551	35.33257294	23.56261814	31.47202683	ST	201709
0.847492115	26032	121.1566556	35.73999427	35.11343384	23.60598931	31.45605272	ST	201709
0.846139571	26033	121.1484315	35.74981011	34.76374054	23.64949671	31.44011396	ST	201709
0.844877224	26034	121.1400142	35.75948446	34.40459061	23.69296498	31.42467828	STY	201709
0.843703075	26035	121.1313982	35.76900818	34.05340576	23.7410354	31.40724263	STY	201709
0.842873497	26036	121.1225782	35.77837142	33.86072922	23.78926401	31.39002403	STY	201709
0.842072957	26037	121.1272638	35.79024463	33.39772415	23.81081099	31.37654712	STY	201709
0.841240244	26038	121.1179772	35.79942916	32.94227219	23.86068358	31.35811594	STY	201709
0.841042053	26039	121.1207432	35.81287906	32.07966995	23.89102775	31.34025095	STY	201709
0.841601307	26040	121.1109218	35.82182014	31.25691795	23.94373801	31.31928085	STY	201709
0.842946398	26041	121.1008515	35.83053358	30.52057266	23.99614075	31.29876949	STY	201709
0.845097229	26042	121.0905108	35.8389876	29.80911636	24.04947199	31.27741169	STY	201709
0.846850654	26043	121.0798774	35.84714488	29.33308983	24.1023227	31.25494562	STY	201709
0.850309446	26044	121.0805428	35.86071029	28.70150948	24.13423295	31.23143249	STY	201709
0.837416287	26045	121.0692101	35.8683723	30.08793259	24.18474784	31.20649679	STY	201709
0.83779033	26046	121.0575959	35.87568392	28.18865013	24.23177641	31.18272238	STY	201709
0.840932975	26047	121.0601263	35.88727429	28.05661011	24.24201532	31.16772417	STY	201709
0.844846967	26048	121.0644314	35.89791846	28.03726768	24.24352876	31.15627744	MT	201709
0.833839044	26049	121.05201	35.90482215	28.00894737	24.27188194	31.13871757	MT	201709
0.822334986	26050	121.0394238	35.91145027	28.0309906	24.29648153	31.12283907	MT	201709
0.826936313	26051	121.0442736	35.92169723	28	24.28808975	31.11713495	MT	201709
0.814499679	26052	121.0313035	35.92812022	28.11205673	24.30329626	31.10453684	MT	201709
0.80013175	26053	121.0182483	35.9343468	28.48547554	24.31597692	31.09334807	MT	201709
0.78617377	26054	121.0051413	35.94041247	28.84431839	24.32649872	31.08324413	MT	201709
0.773735181	26055	120.9920122	35.94635078	29	24.33502563	31.07268124	MT	201709
0.279188149	26170	120.534428	34.04449249	8.394177437	24.75964672	25.79710939	TY	201709
0.311827168	26171	120.5493456	34.052738	9.862817764	24.76654582	25.79267106	TY	201709
0.334090764	26172	120.5643147	34.06087956	10.72300339	24.77479075	25.78534377	TY	201709
0.347245499	26173	120.5793712	34.06891806	11.02524757	24.78420644	25.77511988	TY	201709
0.359577995	26174	120.5945122	34.07685063	11.25287914	24.79380393	25.76418918	TY	201709
0.375576088	26175	120.6097374	34.08467535	11.68676662	24.80324392	25.75395585	TY	201709
0.389295142	26176	120.6250498	34.09239205	11.9557209	24.81217706	25.7447531	TY	201709
0.400599411	26177	120.6404742	34.10000653	12.04042339	24.82122657	25.7387355	TY	201709
0.408812534	26178	120.6366943	34.11295539	12.36789131	24.8230429	25.74625913	TY	201709
0.421321457	26179	120.6378242	34.12808282	12.78906918	24.82762839	25.753159	TY	201709
0.433885688	26180	120.6527777	34.13547886	12.97014618	24.83664158	25.75609974	TY	201709
0.444946632	26181	120.6683361	34.14262008	12.99995899	24.84715291	25.76362063	TY	201709
0.451050378	26182	120.6692018	34.15697511	13	24.84974911	25.77964155	TY	201709
0.462096414	26183	120.6845353	34.16355648	13.02181149	24.86022629	25.79656689	TY	201709
0.470725752	26184	120.6836003	34.17698121	13.30967903	24.86038397	25.81732527	TY	201709
0.482150548	26185	120.6846727	34.19099856	13.72962952	24.8610992	25.8419825	TY	201709
0.488582026	26186	120.6822039	34.20327757	13.97325993	24.85843249	25.86225611	TY	201709
0.498482185	26187	120.6948444	34.20988464	14	24.86592758	25.8945908	TY	201709
0.503101852	26188	120.6948541	34.22149796	14	24.86472153	25.92066763	TY	201709
0.514967591	26189	120.7110864	34.22779778	14.00314617	24.87428454	25.96514922	TY	201709
0.527470073	26190	120.7282884	34.23254432	14.02812004	24.88452867	26.01546675	TY	201709
0.542323337	26191	120.7357492	34.24759021	14.41248608	24.88601443	26.07911955	TY	201709
0.552073238	26192	120.7372036	34.26040612	14.78184891	24.88365363	26.12531371	TY	201709
0.565109308	26193	120.7522896	34.26501397	14.94978046	24.89091033	26.18465775	TY	201709
0.577227161	26194	120.767405	34.26957675	14.98480606	24.89659026	26.25519935	TY	201709
0.589462269	26195	120.7825274	34.27414394	14.99903679	24.90213776	26.32695005	TY	201709
0.602014608	26196	120.797638	34.27876116	15.01426315	24.90673233	26.40837346	TY	201709
0.616063436	26197	120.8127077	34.28347976	15.16894531	24.9111655	26.49145194	TY	201709
0.631838126	26198	120.8277209	34.28834791	15.51815701	24.91483676	26.58288548	TY	201709
0.647021862	26199	120.8426364	34.29341673	15.79483509	24.91785203	26.6763444	TY	201709
0.661538788	26200	120.8574401	34.29873867	15.9570179	24.91937774	26.77718609	TY	201709
0.667558577	26201	120.8581004	34.31179468	16	24.91376056	26.83808477	TY	201709
0.681119487	26202	120.8724955	34.31752657	16	24.91330105	26.94064844	TY	201709
0.694864069	26203	120.8866708	34.32363893	16	24.91060553	27.04410488	TY	201709
0.700589451	26204	120.8870464	34.33707049	16	24.90290993	27.10399235	TY	201709
0.702956023	26205	120.8840066	34.34888427	16	24.89388009	27.13908634	TY	201709
0.704635228	26206	120.8802923	34.3602765	16	24.88413519	27.16833542	TY	201709
0.717999245	26207	120.8934502	34.3671117	16	24.8767075	27.26836232	TY	201709
0.719435604	26208	120.8894727	34.37842063	16	24.86476749	27.29433372	TY	201709
0.733210325	26209	120.9021764	34.3856399	16.0834465	24.85391918	27.39129949	TY	201709
0.733204448	26210	120.8968797	34.39617449	16.0767498	24.84206238	27.40860832	TY	201709
0.734578089	26211	120.8923584	34.40704079	16.17011642	24.82703263	27.43224782	TY	201709
0.740751833	26212	120.8915299	34.42002703	16.46327591	24.8081977	27.4835516	TY	201709
0.746947199	26213	120.8912078	34.43328631	16.69779587	24.78792656	27.53859264	TY	201709
0.760578156	26214	120.9030631	34.44074423	16.98628998	24.77278353	27.62963786	TY	201709
0.773423153	26215	120.9148318	34.44832356	17	24.75742183	27.72100448	TY	201709
0.786297381	26216	120.9265278	34.45600615	17	24.74132657	27.81089022	TY	201709
0.799224005	26217	120.9381564	34.46378421	17	24.72441784	27.90026309	TY	201709
0.812181543	26218	120.9497186	34.47165479	17	24.70724282	27.98885479	TY	201709
0.825167386	26219	120.9612132	34.47961696	17	24.68885962	28.0762214	TY	201709
0.838166051	26220	120.9726386	34.48767047	17	24.66926198	28.16331035	YS	201709
0.839897774	26221	120.9691249	34.49941694	17.06825256	24.6475815	28.19283508	YS	201709
0.853031117	26222	120.9803421	34.50754165	17.2271347	24.62294208	28.27821611	YS	201709
0.866126486	26223	120.9914876	34.51575613	17.47218513	24.59624309	28.36462621	YS	201709
0.878972488	26224	121.00256	34.5240598	17.72168922	24.56596256	28.45212139	YS	201709
0.882312733	26225	121.0009527	34.53744288	17.98727608	24.5230738	28.5114344	YS	201709
0.894634672	26226	121.0118017	34.54583355	18.14620399	24.48141909	28.60710663	YS	201709
0.898821696	26227	121.0112184	34.56009996	18.28059959	24.42518511	28.688683	YS	201709
0.909855912	26228	121.0218347	34.56858683	18.67668152	24.3642107	28.80261039	YS	201709
0.920852255	26229	121.0323721	34.57716066	18.94617462	24.2984748	28.91880982	YS	201709
0.932869888	26230	121.0428289	34.58582103	19	24.22115896	29.05064557	YS	201709
0.945165513	26231	121.0532028	34.59456752	19	24.13132525	29.19116236	YS	201709
0.956376566	26232	121.063492	34.60339974	19.14438438	24.04016225	29.33256078	ST	201709
0.965552962	26233	121.0736942	34.61231737	19.50883102	23.94951136	29.47397846	ST	201709
0.966385678	26234	121.0838073	34.62132013	19.84301567	23.84494168	29.6327208	ST	201709
0.967118934	26235	121.0938288	34.63040772	20.04205894	23.73704772	29.79766067	ST	201709
0.963113934	26236	121.1037569	34.63957971	20.60351753	23.62846491	29.96530072	ST	201709
0.949057144	26237	121.1135894	34.64883551	21.74486923	23.519122	30.13618157	ST	201709
0.932070063	26238	121.1233251	34.65817426	22.89553452	23.40956179	30.30739955	ST	201709
0.912035727	26239	121.1329628	34.66759471	24.16934776	23.30464661	30.47788536	ST	201709
0.884856551	26240	121.1425026	34.67709506	26.07798195	23.20031818	30.64488456	ST	201709
0.865456691	26241	121.1519454	34.68667291	28.07773209	23.09799294	30.80938857	ST	201709
0.854425333	26242	121.1612932	34.69632536	30.08547401	23.00090804	30.95146214	ST	201709
0.850231224	26243	121.1705481	34.70604947	32.35168839	22.90881219	31.08225228	ST	201709
0.853302831	26244	121.1797117	34.71584289	34.81669998	22.81646529	31.21335097	ST	201709
0.862394762	26245	121.1887838	34.7257044	37.4310112	22.72235141	31.32125119	ST	201709
0.874580101	26246	121.1977623	34.73563402	40.12146759	22.62956545	31.4258055	ST	201709
0.882215589	26247	121.2066433	34.74563298	41.87526321	22.55596254	31.51272099	ST	201709
0.882336702	26248	121.2154209	34.75570336	42.13539886	22.47477974	31.58105208	ST	201709
0.893959246	26249	121.2086541	34.7664539	44.94384003	22.43920637	31.63806892	ST	201709
0.894793772	26250	121.2009515	34.77603476	45.5736351	22.43438887	31.67099202	ST	201709
0.897221444	26251	121.2093941	34.78611329	46.58965683	22.39446765	31.70847305	ST	201709
0.900040812	26252	121.2177137	34.79627129	47.77118683	22.35470385	31.74616211	ST	201709
0.898846056	26253	121.2259011	34.80651182	48.23630524	22.34041491	31.75827597	ST	201709
0.89333228	26254	121.2339468	34.816838	47.90700531	22.33545608	31.76439921	STY	201709
0.886064844	26255	121.2418404	34.82725286	47.31296158	22.33335267	31.76935697	STY	201709
0.875987331	26256	121.2495687	34.83776107	46.26179504	22.35342885	31.76478804	STY	201709
0.863175729	26257	121.2571641	34.84835061	44.74774551	22.37307766	31.76025642	STY	201709
0.849068033	26258	121.2643286	34.8589525	43.06815338	22.39447116	31.75534857	STY	201709
0.835716756	26259	121.2724795	34.86823021	41.47477722	22.41403979	31.74984184	STY	201709
0.818298466	26260	121.2770156	34.87849885	39.29377365	22.46684055	31.73904917	STY	201709
0.800523555	26261	121.2838645	34.88933869	37.08055496	22.51175594	31.72880379	STY	201709
0.78487782	26262	121.2903911	34.90040886	35.02237701	22.5659006	31.71992907	STY	201709
0.772427827	26263	121.296663	34.91160184	33.22846603	22.62824786	31.712636	TS	201709
0.480130929	26301	121.2979803	35.36402024	35.85936737	23.27762607	31.55963661	TS	201709
0.487896619	26302	121.2942347	35.37573521	35.87187958	23.28400838	31.55732709	TS	201709
0.496473366	26303	121.2904297	35.38742261	35.88883209	23.29055587	31.55503752	TS	201709
0.513743046	26305	121.2975299	35.4063013	36.24581528	23.230312	31.57421331	TS	201709
0.525395802	26306	121.2935953	35.41802886	36.55745697	23.23640545	31.57326962	TS	201709
0.53784788	26307	121.2896343	35.42973679	36.89388275	23.24341167	31.57188248	TS	201709
0.551024932	26308	121.2856432	35.4414244	37.24214554	23.24930705	31.57101625	TS	201709
0.564862352	26309	121.2816143	35.45309001	37.5930748	23.25153509	31.57182009	TS	201709
0.578052025	26310	121.2915031	35.4633086	37.89692307	23.18684627	31.5924768	TS	201709
0.592968252	26311	121.2873464	35.47503266	38.25098038	23.19660764	31.59093144	TS	201709
0.608370567	26312	121.2831211	35.48672797	38.6018486	23.20243434	31.59060915	TS	201709
0.624204645	26313	121.2788146	35.49839096	38.95153427	23.20496592	31.59131193	TS	201709
0.640276764	26314	121.2744137	35.51001772	39.28104019	23.20922879	31.5914501	TS	201709
0.656465615	26315	121.2699051	35.52160393	39.58037949	23.21675783	31.59021246	ST	201709
0.671983735	26316	121.2652753	35.53314488	39.68735504	23.22183154	31.58956669	ST	201709
0.687632797	26317	121.2605103	35.54463533	39.78791046	23.22885246	31.58828599	ST	201709
0.702344416	26318	121.2555961	35.55606953	39.66786575	23.23624689	31.58673496	ST	201709
0.716985117	26319	121.2505184	35.56744107	39.51543808	23.24295389	31.58535795	ST	201709
0.731604344	26320	121.2452629	35.57874295	39.35736847	23.25224998	31.58293083	ST	201709
0.746155247	26321	121.239816	35.58996769	39.19391632	23.26400507	31.57960709	ST	201709
0.760598061	26322	121.2341664	35.60110786	39.02464676	23.27712301	31.57570644	ST	201709
0.7748874	26323	121.2283069	35.612157	38.84915543	23.29174644	31.57116296	ST	201709
0.78901465	26324	121.2222371	35.62311056	38.66677856	23.30668686	31.56686018	ST	201709
0.802932194	26325	121.2159631	35.6339666	38.47815704	23.32724413	31.55995287	ST	201709
0.816687573	26326	121.2094967	35.6447255	38.28467178	23.34921131	31.55256392	ST	201709
0.830291917	26327	121.2028514	35.65538882	38.08557129	23.37147918	31.5452992	ST	201709
0.843561135	26328	121.1960386	35.6659578	37.83896637	23.39424991	31.53790064	ST	201709
0.856191837	26329	121.1890654	35.67643213	37.48321152	23.42293918	31.52762084	ST	201709
0.856331089	26330	121.1819337	35.68680959	37.19160843	23.45297551	31.51678533	ST	201709
0.855363555	26331	121.174642	35.69708615	37.03306198	23.48482908	31.50520943	ST	201709
0.853124091	26332	121.1671862	35.70725649	36.55603027	23.52059062	31.49193214	ST	201709
0.850973852	26333	121.1595611	35.71731436	36.06565475	23.55627916	31.47879541	ST	201709
0.849453015	26334	121.1517612	35.72725282	35.71781921	23.59077046	31.46657416	ST	201709
0.848343703	26335	121.1437808	35.73706433	35.50616455	23.6335906	31.45080626	ST	201709
0.846856478	26336	121.1356144	35.74674079	35.15053558	23.67653616	31.43514493	ST	201709
0.845363786	26337	121.1272564	35.75627351	34.74650192	23.71881294	31.42055793	STY	201709
0.8442719	26338	121.1187014	35.76565316	34.47699738	23.76348578	31.40484419	STY	201709
0.843381321	26339	121.1099442	35.77486957	34.29768753	23.81148601	31.38826122	STY	201709
0.841971404	26340	121.1135489	35.78756334	33.58543396	23.83802403	31.37336213	STY	201709
0.841017923	26341	121.1043035	35.79657131	33.13862991	23.88728711	31.35521366	STY	201709
0.840677169	26342	121.108467	35.8084213	32.31748199	23.91082912	31.33979021	STY	201709
0.84094359	26343	121.0987219	35.8172025	31.49493027	23.96270645	31.32060768	STY	201709
0.842211312	26344	121.0887247	35.825747	30.68836021	24.01440104	31.30044102	STY	201709
0.843899235	26345	121.0784539	35.83402157	30.03504944	24.06810967	31.27814902	STY	201709
0.83953156	26346	121.0678913	35.84199061	29.53317451	24.12211851	31.25573263	STY	201709
0.844495006	26347	121.0689399	35.8549723	28.77350616	24.15292439	31.23249343	STY	201709
0.835185955	26348	121.0577084	35.8624531	28.60453224	24.20243878	31.20715108	STY	201709
0.824450103	26349	121.0462159	35.86959286	28.61389732	24.25164236	31.18220425	STY	201709
0.826053433	26350	121.0457455	35.88266559	28.30912018	24.26673139	31.1625434	MT	201709
0.829491275	26351	121.0479767	35.8941885	28.10749435	24.27329396	31.14818425	MT	201709
0.818364739	26352	121.0356569	35.90081932	28.10393143	24.30357217	31.12947219	MT	201709
0.801236246	26353	121.0232132	35.907205	28.96386337	24.31825217	31.1159905	MT	201709
0.809694764	26354	121.0267168	35.91784076	28.2011013	24.31134927	31.11035625	MT	201709
0.79559594	26355	121.0139277	35.92403061	28.57907295	24.32519088	31.09779174	MT	201709
0.782040704	26356	121.0010906	35.93005519	28.9244957	24.33568308	31.08820802	MT	201709
0.770359198	26357	120.9882356	35.93594776	29	24.34462108	31.07756888	MT	201709
0.759350272	26358	120.9753899	35.9417393	28.98352051	24.35069647	31.06434899	MT	201709
0.749532477	26359	120.9625778	35.94745856	28.79942513	24.35449917	31.04825867	MT	201709
0.270808341	26459	120.5169872	34.05001963	8.019127846	24.75638363	25.81013036	TY	201709
0.300611244	26460	120.531753	34.05834359	9.355671883	24.76219784	25.80743106	TY	201709
0.324915539	26461	120.5465396	34.06648385	10.36126137	24.76956457	25.80078034	TY	201709
0.340944001	26462	120.5613687	34.07449823	10.87057114	24.77798027	25.79207789	TY	201709
0.353509917	26463	120.5762791	34.08240864	11.15106487	24.78727344	25.78126017	TY	201709
0.367730266	26464	120.5912701	34.09021319	11.51165104	24.79676245	25.77022434	TY	201709
0.383302664	26465	120.6063397	34.09791002	11.9401722	24.80578891	25.75988655	TY	201709
0.395185566	26466	120.6214867	34.10549352	12.10817719	24.81465239	25.75097832	TY	201709
0.40296818	26467	120.6227202	34.12077883	12.19087887	24.81881656	25.75694333	TY	201709
0.417361451	26468	120.6240207	34.13584993	12.73328018	24.82215684	25.76369082	TY	201709
0.430629059	26469	120.6389442	34.14303826	12.99870968	24.83057018	25.76431342	TY	201709
0.440659949	26470	120.6540292	34.15008842	13	24.83974082	25.7676232	TY	201709
0.445634619	26471	120.6533536	34.1638458	12.99120808	24.84074626	25.78300862	TY	201709
0.457889095	26472	120.6683956	34.17055658	13.14060307	24.85058627	25.79556786	TY	201709
0.469150795	26473	120.6692952	34.18470381	13.54091644	24.85096715	25.81742551	TY	201709
0.477605101	26474	120.6672851	34.19739766	13.90804291	24.84951292	25.83702744	TY	201709
0.482236804	26475	120.6647023	34.20969313	14	24.84656301	25.85780922	TY	201709
0.492277045	26476	120.679296	34.21573917	14	24.85531013	25.88338046	TY	201709
0.494871554	26477	120.6753883	34.22716358	14.01124573	24.85113015	25.90363097	TY	201709
0.505162663	26478	120.6903032	34.23261742	14.01512718	24.86014711	25.93941256	TY	201709
0.51582007	26479	120.7053526	34.23781173	14.0211525	24.86903538	25.97948021	TY	201709
0.528498044	26480	120.7205104	34.24278675	14.17609501	24.87780999	26.02653309	TY	201709
0.5374878	26481	120.72217	34.25570791	14.43887234	24.87644876	26.06724022	TY	201709
0.547552676	26482	120.7246984	34.26882562	14.76654339	24.87497643	26.11525972	TY	201709
0.560730064	26483	120.7395397	34.27342257	14.99590588	24.88178749	26.17462863	TY	201709
0.572140429	26484	120.7544293	34.27795565	15	24.88762385	26.23983689	TY	201709
0.583832558	26485	120.7693454	34.28246929	15	24.89300998	26.31025959	TY	201709
0.595834687	26486	120.7842675	34.28700895	15	24.89792997	26.38604032	TY	201709
0.608620891	26487	120.7991722	34.2916218	15.05454063	24.90241988	26.46671184	TY	201709
0.623771876	26488	120.8140368	34.29635606	15.3598032	24.90647954	26.55278657	TY	201709
0.640284162	26489	120.8288334	34.30126207	15.86868	24.91014331	26.64332771	TY	201709
0.654198499	26490	120.8435334	34.30639054	15.99790001	24.91249869	26.73871116	TY	201709
0.660335928	26491	120.8446959	34.31941218	15.99991703	24.90659165	26.80283421	TY	201709
0.673551976	26492	120.8590218	34.32492534	16	24.9081095	26.90078531	TY	201709
0.687034731	26493	120.8731556	34.3307941	16.00628281	24.90584292	27.00194175	TY	201709
0.689539481	26494	120.8703443	34.34253522	16	24.89760761	27.03929445	TY	201709
0.691392136	26495	120.8668407	34.35387516	16	24.88890733	27.07069993	TY	201709
0.693171873	26496	120.8632729	34.36509945	16	24.87931024	27.09999726	TY	201709
0.706228704	26497	120.8765149	34.37155145	16	24.87442101	27.19681301	TY	201709
0.706630503	26498	120.8715399	34.3821196	16	24.86308021	27.21718292	TY	201709
0.719654836	26499	120.8843288	34.38898226	16	24.85279447	27.31278125	TY	201709
0.720868896	26500	120.8799712	34.399856	16.03444862	24.83936381	27.33867522	TY	201709
0.726381518	26501	120.8793561	34.41277964	16.14641762	24.82112037	27.39124735	TY	201709
0.732542382	26502	120.8792383	34.42598576	16.29150581	24.80157976	27.44794862	TY	201709
0.736174101	26503	120.8769013	34.43783207	16.40862083	24.78279209	27.49135579	TY	201709
0.750132969	26504	120.8887026	34.44514133	16.77895737	24.76833804	27.58033596	TY	201709
0.763271465	26505	120.9004026	34.45259332	16.97361183	24.75339878	27.66962473	TY	201709
0.775970792	26506	120.9120232	34.46015958	17	24.73777168	27.7581058	TY	201709
0.788663704	26507	120.9235748	34.46782602	17	24.72119659	27.84527551	TY	201709
0.801394157	26508	120.9350612	34.4755866	17	24.70443667	27.93293678	TY	201709
0.814160937	26509	120.9464827	34.48343905	17	24.68651364	28.02031604	TY	201709
0.826952303	26510	120.9578379	34.49138261	17	24.66715396	28.10662993	YS	201709
0.831632923	26511	120.9568296	34.5047657	17.16571617	24.64142762	28.15713732	YS	201709
0.844557338	26512	120.9679658	34.51280124	17.38415527	24.61801558	28.24318053	YS	201709
0.857301522	26513	120.9790328	34.52092631	17.62731552	24.59161807	28.32901533	YS	201709
0.869780465	26514	120.9900291	34.52914036	17.87248611	24.56320497	28.41642264	YS	201709
0.874568233	26515	120.9897582	34.5433883	18	24.51852515	28.48585844	YS	201709
0.886944779	26516	121.0005256	34.55170037	18.01275444	24.47723416	28.58073349	YS	201709
0.887147848	26517	120.9964103	34.56304554	18.06863785	24.43738068	28.62750404	YS	201709
0.898762537	26518	121.0069737	34.57142502	18.3183651	24.38336523	28.73742296	YS	201709
0.909479069	26519	121.0174612	34.57989119	18.70875168	24.32192454	28.8508925	YS	201709
0.920581568	26520	121.0278708	34.5884437	18.92359352	24.24573033	28.9810707	YS	201709
0.931898451	26521	121.0382004	34.59708216	19.04565048	24.16845638	29.11253876	YS	201709
0.94299417	26522	121.048448	34.60580617	19.18495941	24.07832817	29.25262069	ST	201709
0.952876965	26523	121.0586115	34.61461541	19.4444809	23.98688173	29.39458484	ST	201709
0.961954806	26524	121.0686886	34.62350959	19.74349976	23.88530105	29.55225413	ST	201709
0.967845762	26525	121.0786769	34.63248842	19.96556091	23.7753119	29.71925727	ST	201709
0.966141876	26526	121.0885745	34.64155155	20.34623718	23.66805817	29.8831078	ST	201709
0.958923591	26527	121.0983791	34.65069851	21.0759449	23.56008616	30.04987267	ST	201709
0.945531361	26528	121.1080891	34.65992858	22.08244896	23.4518466	30.22016153	ST	201709
0.926605234	26529	121.1177031	34.66924074	23.30374718	23.34686363	30.39502772	ST	201709
0.900718571	26530	121.1272207	34.6786335	24.94334602	23.24264887	30.56401872	ST	201709
0.876516742	26531	121.1366421	34.68810482	26.86924171	23.1386919	30.73025483	ST	201709
0.860457696	26532	121.1459688	34.6976521	28.86339188	23.0382241	30.89269591	ST	201709
0.851504541	26533	121.1552027	34.7072725	31.1305027	22.94228504	31.03095129	ST	201709
0.850870012	26534	121.1643455	34.71696344	33.69132996	22.84821059	31.16325544	ST	201709
0.857733845	26535	121.1733978	34.72672314	36.34527588	22.75638722	31.29358648	ST	201709
0.868364368	26536	121.1823587	34.73655099	38.89889908	22.66612154	31.39757124	ST	201709
0.878495275	26537	121.1912252	34.74644755	41.17762756	22.59306825	31.48376729	ST	201709
0.888215273	26538	121.1999924	34.75641441	43.43913651	22.51992936	31.57021335	ST	201709
0.889194162	26539	121.1923943	34.76603265	44.0018425	22.49222903	31.61778658	ST	201709
0.889642717	26540	121.1870117	34.77815428	44.66714859	22.47593418	31.66422833	ST	201709
0.893213098	26541	121.1954344	34.78813977	45.9317894	22.43814665	31.70008282	ST	201709
0.894943594	26542	121.2037383	34.79820352	46.89796066	22.4007303	31.73599129	ST	201709
0.893642615	26543	121.2119146	34.80834862	47.35997391	22.39598244	31.75313548	ST	201709
0.889449882	26544	121.2199536	34.81857819	47.31277847	22.39186809	31.75849632	STY	201709
0.883356895	26545	121.2278453	34.82889536	46.9669838	22.38861016	31.76377462	STY	201709
0.873792763	26546	121.2355786	34.8393032	46.04074097	22.41949801	31.75656804	STY	201709
0.8601965	26547	121.2431644	34.84983838	44.37316513	22.4390317	31.75221162	STY	201709
0.846940797	26548	121.2505961	34.86058629	42.90339661	22.46024606	31.74761294	STY	201709
0.829699761	26549	121.2593501	34.87201692	40.82511139	22.49942563	31.7354811	STY	201709
0.809184515	26550	121.2660808	34.88417048	38.29668808	22.55883546	31.72420085	STY	201709
0.791391979	26551	121.2729104	34.89525645	35.97481155	22.61033449	31.71446428	STY	201709
0.777502935	26552	121.2793768	34.90631867	34.05994797	22.66259025	31.70445671	STY	201709
0.766741013	26553	121.285567	34.9174685	32.38122177	22.72080568	31.69552888	TS	201709
0.75906514	26554	121.2914696	34.92872479	30.70840645	22.78093979	31.68616421	TS	201709
0.754360892	26555	121.2970559	34.94009461	29.21867561	22.8433038	31.67638086	TS	201709
0.456198459	26587	121.2976417	35.32082339	35.05717468	23.33988271	31.54772164	TS	201709
0.461557524	26588	121.2943051	35.3325743	35.39373779	23.34065099	31.5445226	TS	201709
0.466511628	26589	121.2908386	35.34428528	35.25122452	23.34128156	31.54208814	TS	201709
0.473265494	26590	121.2872622	35.35595902	35.41717911	23.34287585	31.53947353	TS	201709
0.480682581	26591	121.2835971	35.36759898	35.52710724	23.34948093	31.53687268	TS	201709
0.488909121	26592	121.279864	35.37920898	35.63317108	23.35645968	31.53416246	TS	201709
0.498342964	26593	121.2760811	35.39079262	35.86759949	23.36294777	31.53195945	TS	201709
0.506217777	26594	121.2865821	35.3990859	36.02726364	23.29713099	31.55297544	TS	201709
0.517255549	26595	121.2827027	35.41072748	36.32202911	23.30296399	31.55212174	TS	201709
0.529219577	26596	121.2787961	35.42234844	36.67014313	23.30896638	31.551214	TS	201709
0.541885819	26597	121.2748612	35.43394861	37.0190239	23.31419724	31.55062407	TS	201709
0.555224325	26598	121.270892	35.44552676	37.36551666	23.31477719	31.55133166	TS	201709
0.56817739	26599	121.2668796	35.45708087	37.48929977	23.31559071	31.55195943	TS	201709
0.577327198	26600	121.2775374	35.46473123	37.50452805	23.2540387	31.57253835	TS	201709
0.594133422	26601	121.2734009	35.47634519	38.2905159	23.2571643	31.57305475	TS	201709
0.609411991	26602	121.2691927	35.48792861	38.62597656	23.25952495	31.57354516	TS	201709
0.624817865	26603	121.2648998	35.49947789	38.90670395	23.26230143	31.57388146	TS	201709
0.640357379	26604	121.2605095	35.51098903	39.14514923	23.26446756	31.57423039	TS	201709
0.648905792	26605	121.2560084	35.52245765	37.82567215	23.26834293	31.57412085	ST	201709
0.671546021	26606	121.251383	35.53387888	39.49224854	23.27295103	31.57378508	ST	201709
0.686130414	26607	121.2466196	35.54524737	39.39837646	23.27774342	31.57329781	ST	201709
0.700562822	26608	121.241704	35.55655716	39.25111008	23.28428016	31.57189093	ST	201709
0.715038018	26609	121.2366222	35.5678017	39.09914398	23.29153373	31.57024087	ST	201709
0.729505901	26610	121.2313602	35.57897385	38.94149017	23.29917096	31.56861994	ST	201709
0.743867138	26611	121.2259054	35.59006623	38.77736664	23.31236398	31.56451205	ST	201709
0.758124099	26612	121.2202482	35.60107184	38.60751343	23.32631971	31.56016273	ST	201709
0.772239955	26613	121.2143841	35.61198496	38.43182755	23.34068471	31.55594933	ST	201709
0.783540159	26614	121.208315	35.62280199	37.6569252	23.35570184	31.55161847	ST	201709
0.799715372	26615	121.2020491	35.63352177	38.00146866	23.37191621	31.54687939	ST	201709
0.813569819	26616	121.1955986	35.64414502	37.86802673	23.39451615	31.53940562	ST	201709
0.826999841	26617	121.1889759	35.65467306	37.6693306	23.41830251	31.53146588	ST	201709
0.840072062	26618	121.1821908	35.6651065	37.41310501	23.44160163	31.52376072	ST	201709
0.853222957	26619	121.1752483	35.67544435	37.20249176	23.46557462	31.51567845	ST	201709
0.855254656	26620	121.1681494	35.68568374	37.03216171	23.49540617	31.50493154	ST	201709
0.854783074	26621	121.1608915	35.69582026	37.00064087	23.52965325	31.49224618	ST	201709
0.853242329	26622	121.1534704	35.70584831	36.69629669	23.56224162	31.48044448	ST	201709
0.851568107	26623	121.1458808	35.71576143	36.33973312	23.59402658	31.46920534	ST	201709
0.850410309	26624	121.1381172	35.72555251	36.11152649	23.62664655	31.45791135	ST	201709
0.849033766	26625	121.1301741	35.73521385	35.82749558	23.6654834	31.44392759	ST	201709
0.847386676	26626	121.1220459	35.74473715	35.44750595	23.70741469	31.42915565	ST	201709
0.846027934	26627	121.1137272	35.75411349	35.13259506	23.74943756	31.41469081	STY	201709
0.844956684	26628	121.1052126	35.76333322	34.91018677	23.79379023	31.39953974	STY	201709
0.843701811	26629	121.0964964	35.77238561	34.60411835	23.84089604	31.38355412	STY	201709
0.84224209	26630	121.1009788	35.78391128	33.95546341	23.85963174	31.37193171	STY	201709
0.841016382	26631	121.0917976	35.79276442	33.43524551	23.90884566	31.35416745	STY	201709
0.840367476	26632	121.0948327	35.80537921	32.52177048	23.93812337	31.33685674	STY	201709
0.840268119	26633	121.0851224	35.81396514	31.74481964	23.98940614	31.31858716	STY	201709
0.841064064	26634	121.0751533	35.82229993	30.99399185	24.04151771	31.29774892	STY	201709
0.833581483	26635	121.0649056	35.83034937	30.38558388	24.09612221	31.27530752	STY	201709
0.824830063	26636	121.0543684	35.83808192	30.08378029	24.15052481	31.25262997	STY	201709
0.830569263	26637	121.0570329	35.84962656	29.31012535	24.17352318	31.23159972	STY	201709
0.820782536	26638	121.0458974	35.8569203	29.20840073	24.22288768	31.20665715	STY	201709
0.810367966	26639	121.0345233	35.86388423	29.19563293	24.266708	31.18224759	STY	201709
0.813254927	26640	121.0345098	35.87641613	28.69315338	24.28523135	31.15999471	STY	201709
0.814690722	26641	121.0337102	35.88935066	28.36823845	24.29850332	31.14221115	MT	201709
0.79714141	26642	121.021539	35.89577713	29.41732216	24.32120028	31.12498901	MT	201709
0.790208877	26643	121.0092753	35.90198306	28.75450516	24.33746376	31.11017831	MT	201709
0.791994244	26644	121.010686	35.91338293	28.67888641	24.33310129	31.10249304	MT	201709
0.779134995	26645	120.9981107	35.91938868	28.96156311	24.34337966	31.09300608	MT	201709
0.767928438	26646	120.9855183	35.92525552	29	24.351907	31.079266	MT	201709
0.756594832	26647	120.9729361	35.93101422	29.07592964	24.35836511	31.06742036	MT	201709
0.748989149	26648	120.9603889	35.9366931	28.58969116	24.36205244	31.05040777	MT	201709
0.742678606	26649	120.947899	35.94231814	28.02595901	24.36169721	31.02716295	MT	201709
0.238447096	26753	120.5007442	34.04139433	6.527895451	24.75136523	25.81076815	TY	201709
0.267827716	26754	120.504905	34.05834344	7.795906067	24.75491224	25.82164242	TY	201709
0.296798278	26755	120.5192174	34.06654792	9.116930962	24.76046325	25.81984079	TY	201709
0.321843711	26756	120.5337508	34.0745956	10.1919384	24.76726175	25.81425557	TY	201709
0.337669243	26757	120.5483946	34.08259494	10.71417904	24.77526119	25.80555856	TY	201709
0.349481023	26758	120.5630805	34.0904425	10.97737312	24.78386204	25.79512202	TY	201709
0.362569561	26759	120.5778456	34.09818722	11.29552937	24.79275086	25.78376342	TY	201709
0.378199471	26760	120.5927561	34.10580137	11.75316715	24.80175294	25.77237906	TY	201709
0.392310447	26761	120.6077016	34.11334183	12.09781551	24.81037789	25.76315158	TY	201709
0.401015149	26762	120.6091289	34.12857157	12.24008942	24.8141909	25.76705559	TY	201709
0.410049515	26763	120.6088647	34.14275524	12.48154163	24.81603317	25.77490784	TY	201709
0.424532274	26764	120.6236104	34.14990505	12.86250591	24.8235933	25.77225981	TY	201709
[truncated: 62,393 more rows]
