# Supplementary material for: Evaluating fisheries conservation strategies in the socio-ecological system: A grid-based dynamic model to link spatial conservation prioritization tools with tactical fisheries management
Source: PLoS One. 2020 Apr 3;15(4):e0230946. doi: 10.1371/journal.pone.0230946 (PMC7122822; doi:10.1371/journal.pone.0230946)
Supplement: S1 File — (ZIP) [file pone.0230946.s012.zip › weightARM_HSIFVCOM2017spring.csv]

HSI	ID	longitude	latitude	depth	temperature	salinity	type1	time
0.598639947	94152	119.1784604	34.85112082	5.238950729	13.79387374	28.84497616	MT	2017
0.565444691	94225	119.1794279	34.85554835	5.02964592	13.78107792	29.00125222	MT	2017
0.558039534	94226	119.1799882	34.86002357	5.111414909	13.77829531	29.03671058	MT	2017
0.555936035	94227	119.1803167	34.864517	5.185616016	13.77770029	29.04676284	MT	2017
0.553837932	94228	119.1806452	34.86901042	5.2598176	13.77710527	29.05681509	MT	2017
0.551718942	94229	119.1809737	34.87350384	5.334019661	13.77660129	29.06699581	MT	2017
0.573470786	94151	119.1812603	34.84739165	5.078481197	13.78759952	28.962058	MT	2017
0.549585557	94230	119.1813022	34.87799726	5.408222199	13.77616687	29.0772747	MT	2017
0.547457947	94231	119.1816308	34.88249068	5.482425213	13.77573238	29.08755411	MT	2017
0.544979292	94289	119.1822905	34.88694583	5.567271233	13.77504706	29.09943879	MT	2017
0.569126209	94150	119.1826783	34.84304458	5.005405426	13.79029603	28.98213476	MT	2017
0.580376766	94149	119.1837029	34.83862397	4.987818241	13.7938883	28.92822209	MT	2017
0.606001784	94148	119.1837836	34.83414007	4.989152908	13.79929257	28.80853122	MT	2017
0.56534558	94153	119.1840085	34.85385788	5.160523415	13.78388628	28.99965266	MT	2017
0.563347031	94154	119.1844664	34.85835329	5.239121437	13.78284275	29.00904987	MT	2017
0.541512136	94290	119.1848003	34.89063267	5.688807011	13.77152145	29.11539832	MT	2017
0.568210793	94069	119.1848188	34.84971908	5.129743099	13.78720607	28.98555334	MT	2017
0.561373585	94155	119.1849195	34.86283816	5.317406654	13.78238118	29.01834857	MT	2017
0.559289386	94156	119.1852586	34.86732718	5.391904354	13.7818107	29.02825594	MT	2017
0.55682181	94157	119.1855875	34.87181665	5.466064453	13.78044046	29.04005229	MT	2017
0.554085779	94158	119.1859271	34.87630789	5.540611267	13.77944595	29.05318426	MT	2017
0.55136507	94159	119.1863178	34.88078511	5.616683483	13.77858231	29.06626305	MT	2017
0.547572084	94232	119.186435	34.88545561	5.686239719	13.77732713	29.08477099	MT	2017
0.572161485	94068	119.1866235	34.84542187	5.13030529	13.79165066	28.96588087	MT	2017
0.589777067	94147	119.187695	34.83099951	4.98816061	13.79687612	28.88225706	MT	2017
0.5756757	94067	119.1878521	34.84108029	5.110795975	13.79439341	28.94862518	MT	2017
0.578564427	94066	119.1881322	34.8363723	5.05412674	13.79481171	28.93481645	MT	2017
0.728312745	94419	119.1882281	34.72519217	5	13.9708751	26.45983373	MT	2017
0.728223443	94414	119.1888689	34.7296353	5	13.95968928	26.59842486	MT	2017
0.569071215	94071	119.1889341	34.85606952	5.357854366	13.78805961	28.97958743	MT	2017
0.571835637	94070	119.189239	34.85161022	5.305511475	13.78994722	28.96626269	MT	2017
0.567126283	94072	119.1894247	34.86051293	5.436824799	13.78711461	28.98866836	MT	2017
0.542538256	94291	119.189734	34.89230639	5.326719284	13.77844919	29.10801332	MT	2017
0.728162653	94424	119.1898128	34.72095518	5	13.97053295	26.4489692	MT	2017
0.565016495	94073	119.1898172	34.86500983	5.513234615	13.78646954	28.99860332	MT	2017
0.547292774	94233	119.1901209	34.88824689	5.404859066	13.77936081	29.0844345	MT	2017
0.562510564	94074	119.1901551	34.86949717	5.572880745	13.78504505	29.01049368	MT	2017
0.560001096	94075	119.1904835	34.87398752	5.466091633	13.78361168	29.02244003	MT	2017
0.575548537	93986	119.1906796	34.84733666	5.294116974	13.79341936	28.94796713	MT	2017
0.72807772	94423	119.1908564	34.71742729	5	13.97537579	26.44409939	MT	2017
0.557287896	94076	119.190905	34.87848521	5.336184025	13.78274321	29.03536474	MT	2017
0.553114885	94160	119.190973	34.88314056	5.16755724	13.78139606	29.05559292	MT	2017
0.727905276	94411	119.1912922	34.73355537	5	13.91588875	26.60097501	MT	2017
0.728074466	94427	119.1913554	34.71355785	5	13.99019763	26.43824469	MT	2017
0.588795144	94146	119.1915459	34.82783657	5.049467564	13.79961107	28.88515434	MT	2017
0.58442707	94065	119.1917965	34.83328047	5.134389401	13.79739121	28.90554154	MT	2017
0.579362541	93985	119.1922046	34.84295351	5.215086937	13.79689871	28.92922926	MT	2017
0.582439617	93984	119.192718	34.83838626	5.113688946	13.79744915	28.91448579	MT	2017
0.727913965	94430	119.1930545	34.70933672	5	13.99001537	26.43547396	MT	2017
0.54163395	94292	119.1931139	34.8953688	4.981963158	13.78036461	29.1109044	MT	2017
0.574878104	93988	119.193378	34.85367447	4.863627434	13.79338113	28.94994281	MT	2017
0.573292201	93989	119.1940027	34.85768208	4.68614769	13.79258922	28.95719598	MT	2017
0.546976163	94234	119.1940671	34.89114926	4.071462154	13.78170285	29.08416042	MT	2017
0.598506422	94145	119.1942826	34.82394148	4.807621002	13.80719113	28.83866573	MT	2017
0.571144604	93990	119.1942997	34.86214469	4.587296009	13.79209734	28.96728199	MT	2017
0.552694794	94161	119.1944712	34.88609536	4.281855106	13.7830321	29.05603154	MT	2017
0.727624304	94413	119.1946586	34.72641758	5	13.93554264	26.13601899	MT	2017
0.5685461	93991	119.1946744	34.86662777	4.469072819	13.78981859	28.97951193	MT	2017
0.72755588	94407	119.1947141	34.73689641	5	13.8974636	26.57745607	MT	2017
0.727664609	94418	119.1947562	34.72220999	5	13.95779375	26.02884345	MT	2017
0.727739621	94429	119.1947808	34.7057423	5	13.98614368	26.36515003	MT	2017
0.578496418	93987	119.1947911	34.84973898	4.535685539	13.79619839	28.93217256	MT	2017
0.538543037	94293	119.1949998	34.89957819	4.256240368	13.77993902	29.12533265	MT	2017
0.566012294	93992	119.1950037	34.8711287	4.361999512	13.78838194	28.99148581	MT	2017
0.592152862	94064	119.1952482	34.83043043	4.531605244	13.80267165	28.86782427	MT	2017
0.563474027	93993	119.195349	34.87567169	4.25071907	13.78694241	29.00350778	MT	2017
0.727605048	94422	119.1955145	34.71798485	5	13.96254274	25.25355165	MT	2017
0.727493145	94409	119.1956401	34.73051802	5	13.91413228	26.27016841	MT	2017
0.559183289	94077	119.195845	34.88058899	4.079720497	13.78578541	29.02394736	MT	2017
0.727438759	94377	119.1959418	34.74126255	5	13.89627312	26.68515641	MT	2017
0.582428855	93907	119.1961641	34.84531527	4.220419884	13.79949571	28.91300686	MT	2017
0.590280777	93983	119.1962849	34.83511804	4.248167038	13.80252295	28.87611366	MT	2017
0.72739054	94341	119.1964245	34.74574658	5	13.89409753	26.81418062	MT	2017
0.535516998	94294	119.1966322	34.90387422	3.68402648	13.77874869	29.13961997	MT	2017
0.608298416	94061	119.1970191	34.8200463	4.744207382	13.81477101	28.79217828	MT	2017
0.727443147	94426	119.1970649	34.71025696	5	13.95608425	23.60362638	MT	2017
0.727444559	94421	119.1971139	34.71416808	5	13.95856162	24.25244898	MT	2017
0.727295181	94287	119.1974204	34.75012405	5	13.89280477	26.93391776	MT	2017
0.727289891	94406	119.197613	34.73446318	5	13.90251508	26.43263689	MT	2017
0.600635682	94063	119.19762	34.82676511	4.427314282	13.80911269	28.82732983	MT	2017
0.588368007	93906	119.1976362	34.84053557	3.882616043	13.80254584	28.88446764	MT	2017
0.545089719	94235	119.197774	34.8949516	3.208321333	13.78116806	29.09171026	MT	2017
0.551607237	94162	119.1979358	34.88953928	3.343254805	13.78469836	29.0597364	MT	2017
0.53255406	94295	119.1982647	34.90817025	3.111724138	13.77688981	29.15365502	MT	2017
0.727330132	94428	119.1983496	34.70585567	5	13.95932792	23.07071893	MT	2017
0.582541612	93909	119.198604	34.8534732	3.569584608	13.81008741	28.9113887	MT	2017
0.580495016	93910	119.1987716	34.85835419	3.500422001	13.81109049	28.92095697	MT	2017
0.557463555	94078	119.1988657	34.88451274	3.243391991	13.78699623	29.03088087	MT	2017
0.577356394	93911	119.1991111	34.86282331	3.3910079	13.81084252	28.93563104	MT	2017
0.586105792	93908	119.1994463	34.84889641	3.386701345	13.81327241	28.89426747	MT	2017
0.574543674	93912	119.1994546	34.8673354	3.280349255	13.80878663	28.94880309	MT	2017
0.598345554	93982	119.1995031	34.83138216	4.111579418	13.8077837	28.83713082	MT	2017
0.727109582	94376	119.1995099	34.7387412	5	13.90125875	26.5217375	MT	2017
0.620251459	94060	119.1997553	34.81615104	4.703338146	13.82358353	28.73614043	MT	2017
0.500850935	94305	119.1997624	34.95178611	2.548520804	13.702535	29.31633666	MT	2017
0.541208603	94236	119.1997882	34.89953164	2.546570778	13.77891863	29.1099051	MT	2017
0.571867326	93913	119.1997885	34.87182526	3.172218084	13.80628309	28.96136886	MT	2017
0.503725761	94304	119.1997996	34.94728659	2.416079044	13.71088427	29.30107462	MT	2017
0.506616987	94303	119.1999623	34.94278699	2.375240326	13.71959715	29.28575557	MT	2017
0.498575158	94343	119.2000785	34.95627756	2.683309555	13.69363972	29.32833002	MT	2017
0.509563264	94302	119.200125	34.93828738	2.18573451	13.72842387	29.2702413	MT	2017
0.5676562	93994	119.2001558	34.87633226	3.055681944	13.80109651	28.98128509	MT	2017
0.72714621	94417	119.2001815	34.71876844	5	13.95459179	25.48108481	MT	2017
0.512991292	94301	119.2002876	34.93378777	2.166511297	13.73872849	29.25231933	MT	2017
0.610426028	94062	119.2004197	34.8229702	4.396913052	13.81668371	28.78090797	MT	2017
0.727011127	94223	119.2004304	34.7537029	5	13.89221832	26.98560047	MT	2017
0.516442784	94300	119.2004502	34.92928816	2.573760271	13.74903312	29.23439735	MT	2017
0.727091245	94425	119.2006058	34.70995372	5	13.94809964	23.28528022	MT	2017
0.519917336	94299	119.2006128	34.92478854	3.182838202	13.75933776	29.21647534	MT	2017
0.496297789	94344	119.2006329	34.96075595	2.802150965	13.68550803	29.34026775	MT	2017
0.726990738	94340	119.2006828	34.74309209	5	13.89491114	26.6302451	MT	2017
0.523570267	94298	119.2007753	34.92028892	2.70376873	13.76594371	29.19777406	MT	2017
0.596775611	93905	119.2008466	34.83647302	3.812315702	13.80869381	28.84383555	MT	2017
0.494031873	94345	119.2011873	34.96523435	2.853129864	13.67737633	29.3522055	MT	2017
0.727014291	94412	119.2012475	34.72339009	5	13.94049969	25.98932741	MT	2017
0.592098317	93800	119.2012738	34.84505132	3.342519283	13.81610645	28.86542823	MT	2017
0.527438594	94297	119.2013175	34.91581617	2.008312702	13.77097693	29.17792789	MT	2017
0.726969407	94408	119.2013381	34.72808592	5	13.92162917	26.16013076	MT	2017
0.564116438	93995	119.2014882	34.88048398	2.690428734	13.7994262	28.99763338	MT	2017
0.538240587	94237	119.2016019	34.90374587	1.943186045	13.77904922	29.12375196	MT	2017
0.531160724	94296	119.2017138	34.91147667	1.40830636	13.77595055	29.15901066	MT	2017
0.492018149	94346	119.2017417	34.96971274	2.855329514	13.66877278	29.36284762	MT	2017
0.55026025	94163	119.2017442	34.89275179	2.326244116	13.78318142	29.06455869	MT	2017
0.726882959	94286	119.2017509	34.74734887	5	13.88899441	26.73866554	MT	2017
0.726878107	94378	119.2020553	34.73241243	5	13.90691937	26.26502188	MT	2017
0.556751558	94079	119.2021555	34.88797465	2.347855091	13.79336976	29.03281724	MT	2017
0.490662764	94347	119.2022961	34.97419114	2.743469715	13.65890795	29.36998396	MT	2017
0.638548828	93977	119.2024379	34.81223301	4.65667963	13.83609166	28.6517887	MT	2017
0.608644113	93981	119.2024999	34.82758493	4.068130493	13.81505118	28.78820881	MT	2017
0.726825812	94375	119.2025281	34.73640952	5	13.90149851	26.37737404	MT	2017
0.487859129	94385	119.2025694	35.00495342	2.1258955	13.58090977	29.38591287	MT	2017
0.726807773	94058	119.2026076	34.76156212	4.999923706	13.89349785	27.2068972	MT	2017
0.726788494	94143	119.2027924	34.75709038	5	13.89197491	27.04585982	MT	2017
0.489313183	94348	119.2028506	34.97866953	2.638594627	13.64903846	29.37711466	MT	2017
0.726872814	94420	119.2028623	34.71405174	5	13.94539057	24.68952282	MT	2017
0.589362819	93802	119.20315	34.85484188	2.719572783	13.82893975	28.87738806	MT	2017
0.598439438	93799	119.2031703	34.84095626	3.472705364	13.81883785	28.83509262	MT	2017
0.624630496	93979	119.2031996	34.81908917	4.381471157	13.8238096	28.71466933	MT	2017
0.487968353	94380	119.2034051	34.98314792	2.504162312	13.63916896	29.38424536	MT	2017
0.546217429	94164	119.2034532	34.896999	1.799993992	13.77995615	29.08355225	MT	2017
0.726699586	94222	119.203702	34.75133034	5	13.88923635	26.82870199	MT	2017
0.587316147	93803	119.2037091	34.85888413	2.464126587	13.83024617	28.88672194	MT	2017
0.535756709	94238	119.2037653	34.9076133	1.320089936	13.77766721	29.13508468	MT	2017
0.583791144	93804	119.2039002	34.86336717	2.20102334	13.8292465	28.90317502	MT	2017
0.486966948	94381	119.2039597	34.98762631	2.369888544	13.62773227	29.38954165	MT	2017
0.605184393	93904	119.2040073	34.83270317	3.756805897	13.8163023	28.80350798	MT	2017
0.485197792	94386	119.2041279	35.00913114	2.07390213	13.57122783	29.39978567	MT	2017
0.487638301	94384	119.2041869	35.00083862	2.070654631	13.57999541	29.38629779	MT	2017
0.580708905	93805	119.2042249	34.86786297	2.095128298	13.82792079	28.91753517	MT	2017
0.72665602	94339	119.2042448	34.74028891	5	13.8953588	26.45971831	MT	2017
0.593659755	93801	119.2042491	34.85031342	2.991721153	13.83199118	28.85685407	MT	2017
0.562813528	93996	119.2043828	34.88418172	1.890459895	13.80444684	29.00257534	MT	2017
0.485991034	94382	119.2045143	34.9921047	2.235586166	13.61619184	29.39471654	MT	2017
0.577178539	93914	119.2045842	34.87236539	1.980605722	13.82399255	28.9340389	MT	2017
0.50158034	94248	119.2046025	34.95099279	2.526527882	13.70514208	29.3100475	MT	2017
0.504463003	94247	119.2046082	34.94649019	2.393895149	13.71348625	29.29479811	MT	2017
0.656096654	93976	119.2046821	34.80812981	4.644784927	13.84835439	28.57172044	MT	2017
0.507392903	94246	119.2047357	34.94198318	2.223038912	13.72186063	29.27933385	MT	2017
0.498737167	94306	119.2048422	34.9554842	2.660310984	13.69711989	29.32505671	MT	2017
0.511206032	94245	119.2048931	34.93747824	1.221120715	13.73069219	29.25936113	MT	2017
0.485024189	94383	119.2050133	34.99658713	4.808472633	13.60461279	29.39988715	MT	2017
0.514717792	94244	119.2050544	34.93297524	0.693986893	13.74075159	29.24108084	MT	2017
0.726654974	94416	119.2051189	34.71814973	5	13.94289551	26.10050447	MT	2017
0.518183503	94243	119.2052151	34.92847473	0.569544613	13.75105821	29.22315855	MT	2017
0.572241399	93915	119.205222	34.87675702	1.797700405	13.81798207	28.95715714	MT	2017
0.496291405	94307	119.2053078	34.95997308	2.782219648	13.68880257	29.33792319	MT	2017
0.623415793	93980	119.2053439	34.82367504	4.039505482	13.8222437	28.71928729	MT	2017
0.522195513	94242	119.205387	34.92397707	0.623301268	13.75810386	29.20257958	MT	2017
0.555287951	94080	119.2054709	34.89104986	1.455925584	13.79356646	29.03839253	MT	2017
0.542867436	94165	119.205525	34.90111776	1.188604832	13.77789676	29.09906146	MT	2017
0.726523209	93974	119.2056425	34.76501188	4.999777794	13.8943813	27.26358769	MT	2017
0.526235959	94241	119.2056569	34.91953439	0.798476934	13.76345697	29.18195899	MT	2017
0.726507697	94285	119.205737	34.7445017	5	13.88895128	26.55703647	MT	2017
0.726501699	94142	119.205793	34.75516151	5	13.88832811	26.92535272	MT	2017
0.641601418	93978	119.2058031	34.81518675	4.33947134	13.83463624	28.63654662	MT	2017
0.494088381	94308	119.2058557	34.96446219	2.835582495	13.68024642	29.34951713	MT	2017
0.529961615	94240	119.2059775	34.91514498	0.780350745	13.76854369	29.16303307	MT	2017
0.606293302	93798	119.2060179	34.83713024	3.440389633	13.82542317	28.79752194	MT	2017
0.600741797	93681	119.206152	34.84569594	3.078659058	13.83295693	28.8231291	MT	2017
0.533574719	94239	119.2062362	34.91122105	1.033884287	13.77232301	29.14481466	MT	2017
0.492069822	94309	119.2064103	34.96894641	2.864962339	13.67177607	29.36017099	MT	2017
0.726486072	94415	119.2066565	34.72242936	5	13.9310339	26.20372502	MT	2017
0.674228221	93897	119.2067602	34.8039672	4.645706654	13.86022077	28.48958567	MT	2017
0.481959716	94387	119.2068885	35.01301773	2.021412373	13.55949815	29.41633363	MT	2017
0.49037097	94310	119.2069648	34.9734292	2.764752388	13.66307188	29.36914642	MT	2017
0.619419104	93903	119.2069907	34.8289248	3.71347332	13.82275233	28.73683157	MT	2017
0.726387139	94057	119.2070088	34.75948641	5	13.8882276	27.05824296	MT	2017
0.726426028	94410	119.207065	34.72690319	5	13.91913731	26.17705654	MT	2017
0.726405786	94379	119.2070727	34.73140493	5	13.90689658	26.17493439	MT	2017
0.726382534	94342	119.2071993	34.7359046	5	13.89887917	26.26275918	MT	2017
0.56917278	93916	119.2072798	34.88082466	1.254181266	13.81753537	28.97084137	MT	2017
0.551664683	94081	119.2072861	34.89483634	1.193998456	13.78797768	29.05516509	MT	2017
0.489018664	94311	119.2075188	34.9779104	2.661710978	13.65320112	29.3762879	MT	2017
0.72634628	93894	119.207537	34.76915496	4.999893189	13.89547948	27.35990898	MT	2017
0.540073533	94166	119.2075563	34.90520216	0.994959712	13.77600877	29.11190778	MT	2017
0.726329277	94221	119.2075986	34.74864351	5	13.88617474	26.65761909	MT	2017
0.561520802	93997	119.2076418	34.88774036	1.152655125	13.8081157	29.00731136	MT	2017
0.48315871	94354	119.2079249	35.00489332	2.000146151	13.58242902	29.40889613	MT	2017
0.487691023	94349	119.2080705	34.98238849	2.527822733	13.64322169	29.38332329	MT	2017
0.659548365	93899	119.2081734	34.8110924	4.319037914	13.84706633	28.55473507	MT	2017
0.59731612	93683	119.2082803	34.854915	2.5570364	13.84920831	28.83811605	MT	2017
0.608055938	93680	119.2083657	34.84155668	3.101519108	13.83560763	28.78839067	MT	2017
0.593373012	93684	119.2084969	34.85991631	2.336607456	13.84824383	28.85635651	MT	2017
0.726251908	94288	119.2085144	34.74019614	5	13.89361091	26.36723813	MT	2017
0.639775423	93901	119.2085647	34.81956498	4.014914036	13.8300943	28.64362162	MT	2017
0.486569766	94350	119.2086114	34.98686064	2.39385438	13.63203254	29.38927468	MT	2017
0.589826403	93685	119.2087264	34.86448376	2.075781107	13.84746588	28.87279884	MT	2017
0.483831511	94353	119.2088288	35.00029161	5.429131031	13.59573913	29.40456747	MT	2017
0.707244285	93788	119.208838	34.79980454	4.646645069	13.86765596	28.34133339	MT	2017
0.726213974	93973	119.2088791	34.76336658	4.999940395	13.89067239	27.15150983	MT	2017
0.726194094	94141	119.2090288	34.75259974	5	13.88567695	26.77399736	MT	2017
0.482285676	94355	119.2090652	35.00918698	2.000063658	13.5707644	29.41326075	MT	2017
0.586090269	93806	119.2090675	34.86899984	1.792696118	13.84595242	28.89012899	MT	2017
0.485583389	94351	119.2090695	34.99132128	4.333620548	13.62055111	29.39455358	MT	2017
0.617509711	93797	119.2090892	34.83339364	3.389477253	13.83248497	28.74467128	MT	2017
0.726200779	93895	119.2091005	34.77346786	4.999974728	13.89676889	27.46717971	MT	2017
0.481031651	94388	119.209227	35.01707085	2.018273354	13.55152155	29.42035194	MT	2017
0.484659879	94352	119.2092583	34.99577808	6.101054668	13.60888364	29.39964558	MT	2017
0.502760364	94176	119.2093654	34.94951818	2.386623621	13.70830773	29.30143375	MT	2017
0.505768785	94175	119.2093978	34.94500878	2.319999456	13.71672583	29.28556374	MT	2017
0.548046092	94082	119.2094499	34.89883982	1.142926574	13.78269767	29.07183	MT	2017
0.603615809	93682	119.2094872	34.85015135	2.672751188	13.84910104	28.80841216	MT	2017
0.509571999	94174	119.2095293	34.94049854	2.106176138	13.72556342	29.26560683	MT	2017
0.499896748	94249	119.209536	34.95402116	2.31535697	13.70027392	29.31653375	MT	2017
0.537246847	94167	119.209639	34.90925264	1.04458499	13.77067319	29.12495014	MT	2017
0.513406998	94173	119.2096859	34.93599072	1.589027643	13.73440048	29.2456227	MT	2017
0.581066725	93807	119.2096884	34.87340921	1.513961554	13.83984969	28.91344323	MT	2017
0.634048213	93902	119.2097542	34.82507449	3.687760353	13.82840083	28.66904979	MT	2017
0.51697437	94172	119.2098445	34.9314862	1.183293462	13.74432393	29.22714975	MT	2017
0.497066141	94250	119.2099271	34.95851752	2.348333597	13.69233583	29.33144013	MT	2017
0.521054269	94171	119.2100072	34.92698659	1.282431603	13.75090952	29.20620087	MT	2017
0.57650615	93808	119.2102046	34.87739042	1.262652397	13.83418454	28.93472755	MT	2017
0.525319158	94170	119.2102127	34.92250465	1.41202867	13.75647289	29.18444879	MT	2017
0.680936478	93898	119.2103561	34.80694912	4.31248045	13.85446895	28.45806544	MT	2017
0.726065506	94056	119.2103887	34.75674993	5	13.88515453	26.89910751	MT	2017
0.568032349	93917	119.2104113	34.88445199	1.178163171	13.82284	28.97487704	MT	2017
0.494528785	94251	119.2104445	34.96301021	2.836811066	13.68412566	29.34480581	MT	2017
0.529487964	94169	119.2104668	34.91804714	1.204404473	13.76190654	29.16331054	MT	2017
0.558629325	93998	119.2105116	34.89159746	1.255930185	13.80504813	29.0199357	MT	2017
0.533518558	94168	119.2105921	34.91363959	1.104642034	13.7661462	29.1430668	MT	2017
0.726051588	93782	119.2106641	34.77778075	4.999993801	13.89521495	27.57158006	MT	2017
0.726042365	94224	119.2106846	34.74432608	5	13.88927841	26.44979569	MT	2017
0.726019711	93787	119.2107672	34.79560825	4.658415318	13.87522852	28.19544392	MT	2017
0.480173807	94389	119.2107759	35.02137614	2.022662401	13.54258019	29.42441417	MT	2017
0.492512879	94252	119.2109969	34.9675001	2.872038126	13.67564794	29.35542418	MT	2017
0.658605701	93900	119.2110464	34.81500609	4.002463341	13.84279062	28.55774464	MT	2017
0.61605144	93679	119.2112563	34.83773435	3.066182137	13.84233094	28.75042978	MT	2017
0.610379682	93515	119.2112826	34.84575796	2.733969688	13.8499699	28.77646234	MT	2017
0.72598865	93893	119.2113023	34.76742128	4.999761105	13.89294164	27.24018127	MT	2017
0.725960471	93786	119.2114899	34.79114834	4.757761955	13.88389736	28.06897277	MT	2017
0.544118117	94083	119.211504	34.90293825	0.730363727	13.77870402	29.09013937	MT	2017
0.490712373	94253	119.2115517	34.97198764	2.809490919	13.66726491	29.36492653	MT	2017
0.725938844	93785	119.211772	34.78665263	4.887106895	13.88828239	27.89662874	MT	2017
0.481335335	94356	119.2118243	35.01273598	2	13.56260694	29.41717799	MT	2017
0.725928528	93972	119.2118631	34.76120412	5	13.8867657	27.02789671	MT	2017
0.725933037	93783	119.2118728	34.78216898	4.999704361	13.89138373	27.7126734	MT	2017
0.479351968	94390	119.211973	35.0257687	2.029602766	13.53326561	29.42847427	MT	2017
0.632548453	93796	119.2120291	34.82958826	3.350151539	13.83870808	28.67489515	MT	2017
0.488929897	94254	119.2121053	34.97647305	2.703724384	13.65885283	29.37437335	MT	2017
0.707818873	93789	119.2124111	34.80273329	4.316667557	13.86007144	28.33724404	MT	2017
0.487597755	94312	119.2126556	34.98095508	2.570345163	13.64887614	29.3814258	MT	2017
0.648308944	93794	119.2127043	34.82179364	3.641659498	13.83504148	28.60334577	MT	2017
0.554706512	93999	119.2128364	34.89560636	1.344295383	13.80207334	29.03784158	MT	2017
0.725834647	94144	119.212855	34.748456	5	13.88631179	26.54120804	MT	2017
0.575186288	93809	119.2131137	34.88073229	1.174411178	13.83797326	28.93968345	MT	2017
0.478597827	94391	119.2131702	35.03016125	2.036542893	13.52718703	29.43212331	MT	2017
0.601539971	93518	119.2131857	34.85789045	2.107365608	13.86414014	28.81644442	MT	2017
0.486474867	94313	119.2131883	34.98543167	2.436386108	13.63767209	29.38738308	MT	2017
0.482716343	94317	119.2132355	35.00328755	2.714958191	13.58878006	29.40850358	MT	2017
0.481949994	94318	119.2133095	35.0076347	2.000097513	13.57649874	29.41283816	MT	2017
0.597976075	93519	119.21337	34.86237584	1.910342097	13.86324282	28.83287104	MT	2017
0.725793814	93780	119.2133913	34.77147525	4.999847889	13.89437949	27.33173032	MT	2017
0.565369936	93918	119.2133971	34.88821799	1.263691902	13.82260282	28.98625458	MT	2017
0.682574631	93791	119.2134141	34.81086649	3.983690739	13.84790384	28.44944481	MT	2017
0.540905225	94084	119.2134438	34.90707736	0.578564405	13.77740677	29.10506055	MT	2017
0.4835365	94316	119.2135689	34.99884972	2.271437883	13.60178424	29.40366675	MT	2017
0.485364108	94314	119.2136433	34.98990406	2.302894354	13.62644499	29.3933346	MT	2017
0.593494958	93686	119.2136644	34.86690272	1.704264641	13.8618695	28.85356259	MT	2017
0.725756571	94059	119.2136801	34.75279221	5	13.88594785	26.69145686	MT	2017
0.606377356	93517	119.2137299	34.85343049	2.254764795	13.86475383	28.79387137	MT	2017
0.618058662	93514	119.2138037	34.84181731	2.728144169	13.85364016	28.74017093	MT	2017
0.484372952	94315	119.2138446	34.99437878	2.170231104	13.61486179	29.39878512	MT	2017
0.725714243	93975	119.2141251	34.75725678	5	13.88555325	26.85416697	MT	2017
0.504605412	94093	119.2141376	34.94734809	2.013129234	13.71342581	29.28934249	MT	2017
0.588116638	93687	119.2142095	34.87143689	1.481165409	13.85883294	28.8784097	MT	2017
0.50836983	94092	119.21421	34.94283468	2.068467856	13.72234948	29.2695864	MT	2017
0.501411079	94177	119.2142212	34.95185828	1.873144746	13.70493714	29.30616084	MT	2017
0.631113835	93678	119.2142667	34.83395377	3.021140099	13.84865292	28.68047085	MT	2017
0.725703891	93781	119.2143276	34.77539973	4.999909401	13.89295142	27.43487363	MT	2017
0.72569949	93892	119.2143281	34.76521236	4.999926567	13.88935215	27.11580422	MT	2017
0.512158542	94091	119.2143491	34.93832231	2.019699097	13.73134267	29.24981891	MT	2017
0.477862918	94392	119.2143675	35.0345538	2.162155151	13.52182022	29.43566225	MT	2017
0.611365328	93516	119.2143724	34.84933304	2.380674839	13.86264149	28.77063319	MT	2017
0.480329832	94357	119.2144025	35.01708915	2	13.5540732	29.42150846	MT	2017
0.664173738	93793	119.2144555	34.81796073	3.682360888	13.83865166	28.53131521	MT	2017
0.516018682	94090	119.2145035	34.93381304	1.633158445	13.74044357	29.22982018	MT	2017
0.498552752	94178	119.2145144	34.95636231	1.706617117	13.69699091	29.32120028	MT	2017
0.520298216	94089	119.214661	34.92930824	1.628505945	13.74777906	29.20783312	MT	2017
0.72564112	93669	119.2147231	34.79817936	4.315149784	13.86818732	28.17421937	MT	2017
0.537316552	94085	119.2147688	34.91140465	0.931089401	13.77432315	29.12219956	MT	2017
0.524489897	94088	119.2148368	34.9248134	1.706301332	13.75423633	29.18644923	MT	2017
0.646838917	93795	119.2148435	34.8257577	3.320236206	13.84370974	28.6090787	MT	2017
0.550301513	94000	119.2149705	34.89970183	1.107903481	13.79949068	29.05826489	MT	2017
0.495686086	94179	119.214972	34.96086061	2.27291131	13.68917868	29.33629407	MT	2017
0.528704157	94087	119.21504	34.92033086	1.395155311	13.76072535	29.16508887	MT	2017
0.533301432	94086	119.2151606	34.91586469	1.180233955	13.76875198	29.14199692	MT	2017
0.583158584	93688	119.2153362	34.8761946	1.210076928	13.85385905	28.90113669	MT	2017
0.493064977	94180	119.2155051	34.9653551	2.879997015	13.68123767	29.3501273	MT	2017
0.706139686	93790	119.2155373	34.80671686	3.981233597	13.85233311	28.34340043	MT	2017
0.477129106	94393	119.2155649	35.03894634	2.377011776	13.51645351	29.43920124	MT	2017
0.479294941	94358	119.2156939	35.02194837	2.12675643	13.54397333	29.42670513	MT	2017
0.725550867	93668	119.2157562	34.79328431	4.408504009	13.87604015	28.00926625	ST	2017
0.561414178	93919	119.2160094	34.89215893	1.3723557	13.82212798	29.00403976	MT	2017
0.57257857	93810	119.2160133	34.88448696	1.263430357	13.83956038	28.95075388	MT	2017
0.491249786	94181	119.2160572	34.96984702	2.795922279	13.67286631	29.35968691	MT	2017
0.480920452	94319	119.2162693	35.01150769	2.000002146	13.56760625	29.41709614	MT	2017
0.725501543	93667	119.2163561	34.78873174	4.518925667	13.8830876	27.8578756	MT	2017
0.725504691	93896	119.216363	34.76128295	5	13.88653426	26.95991998	MT	2017
0.725485303	93666	119.2165699	34.78418721	4.654336453	13.88661147	27.67376577	MT	2017
0.489443044	94182	119.2166101	34.97433642	2.716183901	13.66450045	29.36924199	MT	2017
0.629474444	93513	119.2167154	34.83799288	2.691487312	13.85772076	28.68689445	MT	2017
0.476264448	94394	119.2167624	35.04333888	2.591881275	13.51231349	29.44346215	MT	2017
0.61836665	93349	119.2168128	34.84580934	2.363065004	13.86636446	28.73750753	MT	2017
0.68767896	93792	119.2168566	34.81396667	3.656613588	13.84483107	28.42519842	MT	2017
0.725455209	93664	119.2169174	34.77918283	4.796127796	13.88888405	27.50328884	MT	2017
0.546074293	94001	119.2169411	34.90386431	0.869843721	13.79443816	29.07800721	MT	2017
0.478269517	94359	119.2169827	35.02636707	2.353174686	13.53556455	29.43184255	MT	2017
0.725451497	93779	119.2169965	34.76916144	4.999856949	13.89200181	27.20250514	MT	2017
0.644560374	93677	119.2171561	34.83013042	2.985927582	13.85235031	28.61839347	MT	2017
0.487646052	94255	119.2171592	34.97882279	2.618139744	13.65613773	29.37878803	MT	2017
0.725379474	93670	119.217423	34.80254	3.995209694	13.85811927	28.22453811	ST	2017
0.661980669	93675	119.2174977	34.82174459	3.334735632	13.84664419	28.53988053	MT	2017
0.486368772	94256	119.2176914	34.98330519	2.499654293	13.64581353	29.38556859	MT	2017
0.610181449	93351	119.2178645	34.85551292	1.893278003	13.87891758	28.77462766	MT	2017
0.475280606	94395	119.2179601	35.04773141	2.806763649	13.50931171	29.4483849	MT	2017
0.482472281	94260	119.2180795	35.00130126	2.036071062	13.5966799	29.40724412	MT	2017
0.485181799	94257	119.2181556	34.98778572	2.365698338	13.6348615	29.39192106	MT	2017
0.606982294	93352	119.2181742	34.85960027	1.704281449	13.87976373	28.78921782	MT	2017
0.477530598	94360	119.2181932	35.03077009	2.569792032	13.53019294	29.43539585	MT	2017
0.601907074	93520	119.2182501	34.86409731	1.514001012	13.87746873	28.81259549	MT	2017
0.557084204	93920	119.2182615	34.89622491	1.484808683	13.82004379	29.02387024	MT	2017
0.483193196	94259	119.2183577	34.99677025	2.116826057	13.61063999	29.40297624	MT	2017
0.481540205	94261	119.21843	35.00611252	2.004667521	13.58262649	29.41236557	MT	2017
0.484038395	94258	119.218432	34.9922707	2.232009888	13.6237243	29.39815584	MT	2017
0.580471348	93689	119.2184621	34.88044729	1.24048245	13.85590418	28.91239617	MT	2017
0.541686721	94002	119.218534	34.90813773	0.710270703	13.78836106	29.09882456	MT	2017
0.596328878	93521	119.2186431	34.86860372	1.302192926	13.87545504	28.83826016	MT	2017
0.568843747	93811	119.218804	34.88834457	1.375617147	13.83975993	28.96726301	MT	2017
0.503391563	94094	119.2189281	34.94857313	1.818392515	13.71585823	29.2933308	MT	2017
0.507111647	94010	119.2189459	34.94405782	1.910497904	13.72503201	29.27380292	MT	2017
0.479767656	94320	119.2190253	35.01545331	2	13.56039712	29.42213232	MT	2017
0.710869935	93672	119.2190513	34.80985079	3.64837122	13.85073777	28.32081854	MT	2017
0.510898938	94009	119.21906	34.93954196	2.125103235	13.73400521	29.25402614	MT	2017
0.499773198	94095	119.2190815	34.95308472	1.792796493	13.70636806	29.31238833	MT	2017
0.474298838	94396	119.2191578	35.05212393	3.021659374	13.5063099	29.45330762	MT	2017
0.515224874	94008	119.2192069	34.93502836	1.987911105	13.74407773	29.23160555	MT	2017
0.725239757	93784	119.219212	34.76512196	4.999734879	13.8893415	27.0483795	MT	2017
0.616646342	93350	119.2192639	34.85103367	1.984437585	13.8786537	28.74437212	MT	2017
0.725235293	93663	119.2193027	34.77372109	4.819660664	13.89271515	27.32187257	MT	2017
0.519889273	94007	119.2193618	34.93051881	1.824038744	13.75445715	29.20763509	MT	2017
0.6276425	93348	119.2193754	34.84189006	2.353594542	13.86957619	28.69412434	MT	2017
0.476757337	94361	119.2193912	35.03516235	2.784718514	13.52490622	29.43915278	MT	2017
0.496911775	94096	119.2194236	34.9575907	1.750660658	13.69845506	29.32745603	MT	2017
0.537874209	94003	119.2194602	34.91254915	1.128859401	13.78417426	29.11722649	MT	2017
0.591381165	93522	119.2194709	34.8730101	1.388665557	13.87370917	28.86090922	MT	2017
0.524087802	94006	119.2195271	34.92601572	1.606492281	13.76090709	29.18622553	MT	2017
0.725183705	93503	119.2195367	34.79876349	3.981106997	13.86267284	28.05689084	MT	2017
0.643070563	93512	119.219663	34.83417755	2.652064085	13.86150951	28.6240791	MT	2017
0.528506604	94005	119.2196919	34.92152122	1.182948113	13.7681562	29.16385796	MT	2017
0.533416873	94004	119.2197619	34.91702607	1.082342506	13.77716117	29.13923966	MT	2017
0.478783142	94321	119.2198211	35.01995823	2	13.55096834	29.42729989	MT	2017
0.657869989	93676	119.2198777	34.82620464	2.966119528	13.85558497	28.55734564	MT	2017
0.686047137	93674	119.2198896	34.81771737	3.334931135	13.84855963	28.43121703	MT	2017
0.49404764	94097	119.2198983	34.96209135	2.424066067	13.69065144	29.34256524	MT	2017
0.725141528	93502	119.2200368	34.79476518	4.07983923	13.86889133	27.92473147	MT	2017
0.552706047	93921	119.2203309	34.90036789	1.440560341	13.81638104	29.04411624	MT	2017
0.473955083	94397	119.2203556	35.05651645	3.236567974	13.50236497	29.45466122	MT	2017
0.491713115	94098	119.2204322	34.96658806	2.439487219	13.68239213	29.35489298	MT	2017
0.475549855	94362	119.2205875	35.03955521	2.999440908	13.52049961	29.4453373	MT	2017
0.480251513	94262	119.2208058	35.01050893	1.99603796	13.57262584	29.41837228	MT	2017
0.725063794	93501	119.220926	34.79037808	4.165901661	13.87557675	27.7707703	ST	2017
0.489629914	94099	119.2209819	34.97108173	2.33532095	13.67406918	29.36592077	MT	2017
0.725036528	93671	119.2210542	34.80566831	3.654865742	13.85636516	28.21879258	ST	2017
0.477692258	94322	119.2212445	35.02433288	2	13.54222327	29.43273606	MT	2017
0.56465015	93812	119.2212673	34.8923554	1.485346437	13.83874886	28.98617296	MT	2017
0.576789441	93690	119.2213653	34.88432598	1.335722327	13.85567217	28.92846969	MT	2017
0.725027111	93500	119.2213889	34.78583295	4.285046101	13.88243643	27.62941295	ST	2017
0.487828025	94183	119.2215315	34.9755725	2.28922534	13.66569823	29.37547614	MT	2017
0.587755087	93523	119.2215474	34.87716755	1.729901433	13.8724017	28.87692025	MT	2017
0.626253297	93184	119.2217366	34.84664108	2.000457287	13.88114213	28.6994825	MT	2017
0.474550849	94363	119.221793	35.04394537	3.21524334	13.51672106	29.45035568	MT	2017
0.724987552	93499	119.2218607	34.78133637	4.402005673	13.88685061	27.50586339	MT	2017
0.724975449	93665	119.2220612	34.76896092	4.881500721	13.89256421	27.15054066	MT	2017
0.486282399	94184	119.2220708	34.98005994	2.201825619	13.65664494	29.38368892	MT	2017
0.548270192	93922	119.2221201	34.90460587	1.285896301	13.81039171	29.0648799	MT	2017
0.709624818	93673	119.2221844	34.81362816	3.319271088	13.85380596	28.32506535	MT	2017
0.640201365	93347	119.2222859	34.83806206	2.31716156	13.8734055	28.63596769	MT	2017
0.679174648	93509	119.2224573	34.82220968	2.990613222	13.85808993	28.46085833	MT	2017
0.656608988	93511	119.2224706	34.83029585	2.624707222	13.86482837	28.56194184	MT	2017
0.476892276	94323	119.2224904	35.02872223	2.656160593	13.53647633	29.4366173	MT	2017
0.485031487	94185	119.2225692	34.98454517	2.263817549	13.64678934	29.39035246	MT	2017
0.724866653	93504	119.222869	34.80144457	3.675015211	13.85783285	28.05339596	ST	2017
0.473639988	94364	119.2229026	35.04831703	3.419061422	13.51301489	29.45493991	MT	2017
0.61128961	93353	119.2229175	34.86067738	1.343604803	13.89374435	28.76742867	MT	2017
0.483843984	94186	119.2229485	34.98903331	2.193288565	13.63612967	29.39676158	MT	2017
0.481978777	94188	119.2229506	34.99803098	2.097129583	13.61112258	29.40727248	MT	2017
0.481203899	94189	119.2229747	35.00250316	2.023370981	13.59762302	29.41168376	MT	2017
0.476943173	94398	119.2229943	35.06025267	3.617022276	13.50125727	29.43654042	MT	2017
0.617662709	93186	119.2230101	34.85572411	1.541436553	13.89412113	28.7381892	MT	2017
0.605209965	93354	119.2230639	34.86533874	1.2827034	13.89088892	28.7953215	MT	2017
0.482729479	94187	119.2230881	34.9935306	2.197113752	13.62483455	29.40292287	MT	2017
0.4790385	94263	119.2231601	35.01418057	2	13.56627846	29.42394353	MT	2017
0.724868962	93497	119.2231783	34.77703053	4.457378864	13.89147442	27.38071833	MT	2017
0.560129799	93813	119.2234687	34.89646779	1.632994294	13.83675622	29.00685394	MT	2017
0.543451996	93923	119.2234939	34.90896302	1.025127292	13.80260677	29.08783156	MT	2017
0.475682374	94324	119.2236906	35.03311318	3.277293682	13.53207629	29.44280508	MT	2017
0.50609874	94011	119.2237085	34.94498749	2.039773226	13.72831835	29.2767296	MT	2017
0.502442766	94012	119.2237378	34.94950759	2.239189625	13.71871158	29.29591972	MT	2017
0.510053919	93930	119.2237929	34.94046654	2.209211588	13.73761747	29.2560765	MT	2017
0.60018657	93355	119.2238426	34.86972861	1.720263362	13.88918455	28.81817709	MT	2017
0.514741154	93929	119.2239276	34.93594709	1.966690183	13.74843337	29.23178854	MT	2017
0.498815642	94013	119.223938	34.95402416	2.244248629	13.70924642	29.3150179	MT	2017
0.572809604	93691	119.224028	34.88827737	1.470354796	13.85510819	28.94611589	MT	2017
0.519468123	93928	119.2240783	34.93143071	1.844025135	13.75926414	29.20750097	MT	2017
0.480101592	94190	119.2241232	35.00676551	1.983782291	13.58580473	29.41731431	MT	2017
0.478113551	94264	119.2241256	35.01826055	2	13.55779646	29.4286822	MT	2017
0.538615896	93924	119.2242215	34.91338043	1.097057939	13.79424027	29.11132433	MT	2017
0.523967062	93927	119.2242356	34.92691924	1.530773878	13.76801864	29.18457214	MT	2017
0.724733361	93506	119.2242977	34.8094751	3.317573786	13.85959908	28.22154293	MT	2017
0.495453644	94014	119.2243084	34.95853511	2.177906036	13.70041578	29.33276091	MT	2017
0.472495376	94365	119.2243187	35.05273136	3.660938978	13.50722808	29.46071904	MT	2017
0.724733922	93337	119.2243306	34.79702961	3.724556685	13.86462022	27.88508553	ST	2017
0.5287796	93926	119.22438	34.92241256	1.099016786	13.77681076	29.16024989	MT	2017
0.584085893	93524	119.2244012	34.88099752	1.404700637	13.87213456	28.89284296	MT	2017
0.533695297	93925	119.2244172	34.9179103	1.131154776	13.7857569	29.13565207	MT	2017
0.636051645	93183	119.2244318	34.84264785	1.985194206	13.88460954	28.65387601	MT	2017
0.595380442	93356	119.2245119	34.87377224	2.116934061	13.88685871	28.84015433	MT	2017
0.626458039	93185	119.2247263	34.85103124	1.620271921	13.89410624	28.69733832	MT	2017
0.492846287	94015	119.2247922	34.9630407	2.200273752	13.69236157	29.34652174	MT	2017
0.70337474	93508	119.2248446	34.81815674	2.996402741	13.85997332	28.35184846	MT	2017
0.474476427	94325	119.224888	35.0375056	3.49215126	13.52767141	29.44899062	MT	2017
0.724711283	93498	119.2249108	34.77279982	4.51419735	13.89578693	27.25269624	MT	2017
0.673530416	93510	119.2251261	34.82634476	2.610351563	13.86765259	28.48499928	MT	2017
0.653797325	93346	119.2251553	34.83420507	2.284672499	13.87692642	28.57348838	MT	2017
0.724656339	93336	119.2252134	34.79271749	3.808577299	13.87132049	27.73422644	ST	2017
0.490556029	94016	119.2253263	34.96754192	2.015904903	13.6840518	29.35863073	MT	2017
0.55522503	93814	119.2254359	34.90066992	1.667824149	13.83053169	29.02959795	MT	2017
0.477044773	94265	119.2255424	35.02252954	2.004794598	13.54927342	29.43399808	MT	2017
0.471583323	94366	119.2258409	35.05686624	3.911391735	13.50238267	29.46512935	MT	2017
0.488277354	94100	119.2258735	34.97204023	1.94478941	13.67575702	29.37073519	MT	2017
0.724583256	93335	119.2260676	34.78810636	3.904289007	13.87909944	27.61124042	ST	2017
0.473395846	94326	119.2260859	35.04189306	3.706983566	13.52363315	29.4544839	MT	2017
0.478828747	94191	119.2260983	35.01095142	1.938229322	13.57619622	29.42345026	MT	2017
0.724554977	93505	119.2262038	34.80526111	3.331437826	13.86107947	28.07403069	MT	2017
0.568459457	93692	119.2263978	34.89233378	1.613096952	13.85373187	28.96572139	MT	2017
0.486325616	94101	119.2264169	34.97653588	1.876697063	13.6674024	29.38112807	MT	2017
0.47584063	94266	119.2268348	35.02689399	2.008224726	13.54272561	29.4401246	MT	2017
0.724514541	93334	119.226868	34.7835762	4.00086689	13.8853606	27.49661566	ST	2017
0.485047548	94102	119.2269373	34.98102974	1.900728107	13.65759246	29.38791617	MT	2017
0.635752762	93020	119.2270386	34.84687178	1.637389183	13.89632272	28.6541818	MT	2017
0.550413276	93815	119.2270501	34.90503898	1.489366412	13.82260415	29.05218364	MT	2017
0.724472369	93507	119.2270858	34.81404445	2.985002756	13.86165819	28.24449965	MT	2017
0.580208809	93525	119.2271459	34.88491799	1.460082889	13.87134167	28.90983925	MT	2017
0.61284774	93188	119.2272677	34.86303008	1.666011453	13.89584693	28.75841252	MT	2017
0.592475486	93357	119.2272849	34.87719735	2.06518364	13.88504286	28.85243854	MT	2017
0.648573247	93182	119.2273118	34.83878124	1.952383876	13.88832592	28.59613531	MT	2017
0.472348855	94327	119.2273467	35.04624007	3.928859472	13.51845864	29.45978439	MT	2017
0.483805934	94103	119.2273874	34.98552536	1.993873835	13.64768204	29.39456619	MT	2017
0.696978633	93343	119.2276298	34.82232826	2.650588751	13.87006104	28.37924788	MT	2017
0.482598218	94104	119.2276815	34.99002844	2.04408741	13.63765377	29.40113546	MT	2017
0.480719918	94106	119.2277092	34.99904554	2.052991152	13.61250248	29.41172614	MT	2017
0.481541452	94105	119.2277434	34.99454089	2.145498037	13.62615666	29.40703268	MT	2017
0.724402044	93338	119.2278251	34.80090962	3.368442297	13.86062779	27.91145446	ST	2017
0.724427962	93333	119.2278406	34.77958055	4.088134289	13.88969202	27.38515623	MT	2017
0.668078432	93345	119.2278887	34.8302853	2.263833761	13.87933916	28.50828069	MT	2017
0.619666199	93187	119.2279076	34.85895724	1.441192746	13.90072222	28.72696761	MT	2017
0.477636394	94192	119.2279745	35.01524329	1.977829218	13.56801856	29.42919213	MT	2017
0.471493412	94328	119.2279851	35.05021415	4.068950176	13.51192009	29.46436553	MT	2017
0.471377694	94399	119.2280445	35.06169527	4.255870819	13.50098831	29.4651384	MT	2017
0.474613774	94267	119.2280487	35.03128339	2.484432936	13.53846576	29.44640812	MT	2017
0.479753725	94107	119.2280899	35.00345079	2.031844139	13.59953402	29.41701171	MT	2017
0.608377351	93189	119.2282586	34.86716735	2.112569332	13.89385452	28.77850146	MT	2017
0.504362949	93932	119.22849	34.94646856	2.413816214	13.72937133	29.28344226	MT	2017
0.563303362	93693	119.2285269	34.8964827	1.769837618	13.84840413	28.98936835	MT	2017
0.508650317	93931	119.228529	34.94194242	2.229206324	13.73984274	29.26103106	MT	2017
0.500747719	93933	119.2285826	34.95099265	2.569922686	13.71984258	29.30243431	MT	2017
0.545082487	93816	119.2285971	34.90979732	1.310931921	13.81345622	29.07747892	MT	2017
0.627273862	93022	119.228601	34.85457342	1.215995193	13.9040479	28.69203019	MT	2017
0.513272083	93822	119.2286416	34.93741724	1.959857941	13.75049499	29.23705	MT	2017
0.517928072	93821	119.2287832	34.9328941	1.724800706	13.7611656	29.21308712	MT	2017
0.497110118	93934	119.228844	34.95551282	2.508072138	13.71040423	29.32160553	MT	2017
0.537823518	93817	119.2289179	34.91477128	1.469954372	13.80011242	29.11304954	MT	2017
0.522909352	93820	119.2289345	34.9283742	1.459796548	13.77261266	29.18767091	MT	2017
0.724326636	93332	119.2289708	34.7756568	4.188223839	13.89383853	27.31245397	MT	2017
0.528031414	93819	119.2290691	34.92385882	1.359631777	13.78293585	29.16177514	MT	2017
0.532891205	93818	119.2291129	34.91933275	1.618370175	13.79166452	29.13744503	MT	2017
0.724282604	93340	119.2291362	34.80986745	2.988205671	13.86594395	28.12519071	MT	2017
0.473393834	94268	119.2292464	35.03567767	3.171955824	13.53419148	29.4526806	MT	2017
0.493507619	93935	119.2292528	34.96002763	2.489202738	13.70117237	29.34066505	MT	2017
0.602962565	93190	119.229319	34.87207865	2.627255678	13.89141017	28.80297641	MT	2017
0.47650099	94193	119.2294749	35.01955313	2.024235249	13.559109	29.43483988	MT	2017
0.724246276	93171	119.2295154	34.79627629	3.41020608	13.86513507	27.73377953	ST	2017
0.478519926	94108	119.2295903	35.00779847	1.92814064	13.58778516	29.42319988	MT	2017
0.575925122	93526	119.2296447	34.88893563	1.603741765	13.86971384	28.92892008	MT	2017
0.490955858	93936	119.2297525	34.96453654	2.500949383	13.69281975	29.3541654	MT	2017
0.64550684	93019	119.2297866	34.84294353	1.615922928	13.89975626	28.6089675	MT	2017
0.588672443	93358	119.2299486	34.88110365	1.747354865	13.88267053	28.86898643	MT	2017
0.720356178	93342	119.229974	34.81824864	2.65788722	13.87199758	28.27398046	MT	2017
0.724207519	93170	119.2300003	34.79155092	3.533828497	13.87330147	27.62606531	ST	2017
0.663047595	93181	119.2301329	34.83489438	1.924340844	13.89092832	28.52993	MT	2017
0.488609093	94017	119.2302887	34.9690419	2.469923973	13.68447605	29.36661782	MT	2017
0.557864622	93694	119.2303722	34.90071106	1.903309703	13.84217459	29.01463691	MT	2017
0.635731808	93021	119.230392	34.85033808	1.271001101	13.90478456	28.65290017	MT	2017
0.472141995	94269	119.2304448	35.04007897	3.860891819	13.52912352	29.45916241	MT	2017
0.686151718	93344	119.2304738	34.82630022	2.26249218	13.88131765	28.42641571	MT	2017
0.470108004	94329	119.2305064	35.05403721	4.436444283	13.50684609	29.47093705	MT	2017
0.469837656	94367	119.230612	35.05830343	4.516098499	13.50234244	29.47247687	MT	2017
0.47531906	94194	119.2308274	35.0239063	2.044538021	13.54921227	29.44085497	MT	2017
0.486273605	94018	119.2308313	34.97354447	2.436733484	13.67614145	29.37907496	MT	2017
0.72411272	93339	119.2309391	34.80563676	3.009364128	13.86571864	27.96123234	MT	2017
0.724114239	93169	119.2310764	34.78684606	3.631170988	13.88149685	27.51257875	MT	2017
0.484349955	94019	119.2313598	34.97804545	2.332262039	13.66842514	29.38935386	MT	2017
0.47727313	94109	119.2315262	35.01199841	1.993078947	13.57850326	29.42922361	MT	2017
0.470964882	94270	119.2316983	35.04451523	4.432891369	13.5219224	29.46524174	MT	2017
0.552929916	93695	119.2317977	34.90501631	1.733608007	13.83404322	29.03781174	MT	2017
0.483042452	94020	119.2318419	34.98254745	2.251611471	13.65864337	29.39634675	MT	2017
0.570835531	93527	119.2318865	34.89305647	1.772538424	13.86466705	28.95200345	MT	2017
0.474095853	94195	119.2320798	35.02828904	2.022631645	13.54405693	29.44711108	MT	2017
0.724005492	93341	119.2321447	34.81410668	2.652074337	13.87310867	28.17063872	MT	2017
0.46972733	94400	119.2321854	35.06456837	4.806128502	13.49905469	29.47230791	MT	2017
0.598810062	93191	119.2322034	34.87635206	2.464897633	13.88887557	28.82090404	MT	2017
0.481787066	94021	119.232218	34.98705512	2.150835037	13.64872171	29.40313522	MT	2017
0.723993388	93168	119.2324208	34.7827974	3.689037561	13.88672462	27.39890491	MT	2017
0.480613481	94022	119.2324214	34.99157108	2.096664906	13.63857435	29.40958939	MT	2017
0.618694843	93024	119.2324379	34.86321435	2.367495775	13.9005561	28.72945512	MT	2017
0.479720609	94023	119.2324783	34.99608038	2.08831811	13.62678566	29.4146089	MT	2017
0.723964919	93173	119.2325019	34.80135472	3.047916889	13.8648275	27.8308773	MT	2017
0.58452564	93359	119.2325623	34.88508294	1.577725291	13.88029524	28.88721758	MT	2017
0.659239695	93018	119.2326351	34.83906333	1.585776925	13.90184005	28.54601525	MT	2017
0.478990428	94024	119.2327669	35.00051093	2.141882181	13.61316215	29.41864407	MT	2017
0.612219928	93025	119.2328095	34.86798793	2.780123234	13.89643461	28.75890285	MT	2017
0.677786523	93180	119.2328218	34.83094912	1.907522678	13.89279308	28.4628486	MT	2017
0.709593878	93178	119.2329066	34.8222522	2.313850403	13.88351288	28.32081158	MT	2017
0.478316759	94025	119.2329161	35.00456889	2.117061377	13.60065853	29.42243937	MT	2017
0.644912432	92854	119.2329228	34.84632286	1.267599106	13.90689202	28.61036221	MT	2017
0.627088506	93023	119.2329235	34.8583947	2.06534195	13.90779328	28.69104809	MT	2017
0.469718621	94271	119.2330945	35.04918188	4.676291466	13.5143318	29.47166126	MT	2017
0.476049739	94110	119.2332322	35.01629472	2.100849867	13.56944519	29.43525377	MT	2017
0.505200055	93824	119.2332788	34.94463015	2.474113464	13.73694535	29.276673	MT	2017
0.472868038	94196	119.2332883	35.03267994	2.132661581	13.53972214	29.45342462	MT	2017
0.500702526	93825	119.2333247	34.94916182	2.618228197	13.72602375	29.30028484	MT	2017
0.509840272	93823	119.233343	34.94010083	2.361257553	13.74797795	29.25248128	MT	2017
0.723910057	93167	119.2333527	34.77906373	3.816650868	13.89048765	27.38516143	MT	2017
0.548236096	93696	119.23336	34.9088935	1.717013836	13.82700693	29.05989348	MT	2017
0.542084112	93697	119.2333743	34.91301907	1.768600225	13.81535808	29.08997779	MT	2017
0.514480514	93702	119.2334617	34.93557153	2.051392555	13.75864468	29.22847991	MT	2017
0.497077094	93826	119.2335219	34.95368745	2.725102186	13.71654262	29.31940449	MT	2017
0.519594911	93701	119.2336032	34.93104488	1.964658141	13.77050443	29.20225743	MT	2017
0.525333425	93700	119.2337432	34.9265204	1.742897153	13.78389809	29.17312369	MT	2017
0.535617621	93698	119.2337533	34.91748626	1.98662734	13.80358355	29.12171465	MT	2017
0.530593683	93699	119.2338273	34.9219988	1.925897837	13.79468399	29.14668635	MT	2017
0.493477597	93827	119.2338725	34.95821037	2.762333393	13.70725233	29.33845774	MT	2017
0.565508655	93528	119.2339364	34.8972664	1.920600414	13.85895589	28.97642209	MT	2017
0.723825065	93172	119.2339829	34.79777713	3.068660736	13.86424406	27.72335653	MT	2017
0.63544847	92856	119.2340007	34.8539479	1.87022531	13.91284451	28.6527005	MT	2017
0.723817127	93175	119.2341204	34.80988839	2.661524296	13.87040351	28.05834311	MT	2017
0.723828746	93166	119.2342618	34.77561038	4.054455757	13.89395814	27.37639739	MT	2017
0.490227888	93828	119.2343388	34.96272467	2.937509775	13.69893582	29.35571465	MT	2017
0.723801746	93006	119.2343481	34.78987747	3.330910921	13.87700662	27.53844387	MT	2017
0.47151513	94197	119.2344818	35.03707311	2.820993424	13.53378346	29.46049283	MT	2017
0.474842379	94111	119.2346879	35.02062814	2.085885286	13.55966049	29.44135427	MT	2017
0.468181294	94368	119.2347731	35.06129342	5.02011776	13.49945314	29.47970892	MT	2017
0.487460632	93937	119.2348595	34.96723583	2.956488609	13.69061188	29.37045734	MT	2017
0.60926527	93026	119.2348617	34.87170456	3.221324921	13.89521827	28.77157099	MT	2017
0.594620693	93192	119.234863	34.88037703	2.157088995	13.88646995	28.83915561	MT	2017
0.72374742	93007	119.2348693	34.79366165	3.159306049	13.87130867	27.62322656	MT	2017
0.579580218	93360	119.2349516	34.88917095	1.742473006	13.87589691	28.90935935	MT	2017
0.476891432	94026	119.23501	35.00831013	2.113393784	13.59167017	29.42936407	MT	2017
0.723730944	93177	119.2351776	34.81814283	2.321013928	13.88407336	28.22039179	MT	2017
0.694719199	93179	119.2353646	34.82694094	1.913766742	13.89449557	28.38619547	MT	2017
0.485128053	93938	119.2353971	34.97174397	2.962138414	13.68226366	29.38291942	MT	2017
0.67393687	93017	119.2353998	34.83514633	1.562734962	13.90360614	28.47903658	MT	2017
0.468222133	94330	119.235453	35.05684895	5.004793167	13.50521559	29.47903185	MT	2017
0.559882479	93529	119.2355998	34.90153021	2.04498744	13.85221818	29.00258914	MT	2017
0.470211117	94198	119.235703	35.04146779	3.506398201	13.52711548	29.46730403	MT	2017
0.657247893	92853	119.2357264	34.84241636	1.241531849	13.90917633	28.55369699	MT	2017
0.723650286	93174	119.2358794	34.80557753	2.688187599	13.86891449	27.93062272	MT	2017
0.483143495	93939	119.2359252	34.9762507	2.858222246	13.6747556	29.39354506	MT	2017
0.468272072	94272	119.2359524	35.05288912	4.993680954	13.50976548	29.47841696	MT	2017
0.473665997	94112	119.2360073	35.02500225	2.100705385	13.54991934	29.44737207	MT	2017
0.644592311	92855	119.2361374	34.84978858	1.837852478	13.91417266	28.61049213	MT	2017
0.481423432	93940	119.2364134	34.98075809	2.727237701	13.6678331	29.40278496	MT	2017
0.723609496	93005	119.2364555	34.78611364	3.321909189	13.88300035	27.45555205	MT	2017
0.475537696	94027	119.2367076	35.01256013	2.163417578	13.58173688	29.43613356	MT	2017
0.480102031	93941	119.2368138	34.98526978	2.599485159	13.65832855	29.40993637	MT	2017
0.554087036	93530	119.2369173	34.90590852	2.032274962	13.84366839	29.02989643	MT	2017
0.478918027	93942	119.237074	34.98978965	2.47411418	13.64818476	29.41643436	MT	2017
0.574305567	93361	119.2371016	34.89340996	1.930183053	13.86959403	28.93325649	MT	2017
0.467561061	94401	119.2371357	35.06644236	4.962627888	13.49472882	29.48204252	MT	2017
0.468877281	94199	119.2371682	35.04575813	4.143815517	13.52033798	29.47417904	MT	2017
0.477889215	93943	119.2372096	34.9943211	2.392146587	13.63747223	29.42216634	MT	2017
0.604793674	93027	119.2372138	34.87569998	2.86415863	13.89265137	28.79111102	MT	2017
0.472344393	94113	119.237243	35.02939168	2.151459694	13.54456187	29.45421258	MT	2017
0.723531865	93176	119.2372694	34.81396826	2.321436882	13.88204169	28.12890921	MT	2017
0.619558301	92859	119.2373113	34.86660651	3.273602247	13.90201014	28.72342749	MT	2017
0.589723687	93193	119.2374153	34.88441105	1.884211779	13.8843174	28.86081147	MT	2017
0.47699503	93944	119.2374466	34.99888022	2.304003954	13.6250441	29.42713522	MT	2017
0.627426466	92858	119.237697	34.86203554	2.977082014	13.90877993	28.6874766	MT	2017
0.723476097	93008	119.2377234	34.79670719	2.882335186	13.86817679	27.67818399	MT	2017
0.716920835	93014	119.2377552	34.82287153	1.968958855	13.89518233	28.28615037	MT	2017
0.723486662	93004	119.2378043	34.78210154	3.465023518	13.88674371	27.43830612	MT	2017
0.547642438	93531	119.237847	34.9104267	2.087218523	13.83302034	29.06073513	MT	2017
0.72345782	93009	119.2379179	34.80112255	2.705692053	13.86821485	27.79546639	MT	2017
0.476080802	93945	119.2380075	35.00376254	2.257288456	13.61037997	29.43208812	MT	2017
0.688567268	93016	119.2380303	34.83117014	1.551084399	13.90511124	28.41259118	MT	2017
0.502434859	93705	119.2380628	34.94664313	2.682643414	13.73554614	29.28878839	MT	2017
0.635278789	92857	119.2380776	34.85749088	2.681894779	13.91550714	28.65175089	MT	2017
0.50707883	93704	119.2380874	34.94210892	2.54797101	13.74672923	29.26448713	MT	2017
0.511739162	93703	119.2381762	34.93757245	2.439249516	13.75773154	29.24029242	MT	2017
0.497805437	93706	119.2381886	34.9511846	2.827247858	13.72445701	29.31317018	MT	2017
0.517147316	93536	119.2383047	34.93303703	2.34150815	13.77041923	29.21246832	MT	2017
0.541109197	93532	119.2383066	34.91492171	2.214285135	13.82135303	29.09248915	MT	2017
0.474158916	94028	119.2383171	35.01686776	2.215970755	13.57266856	29.44310297	MT	2017
0.522876536	93535	119.2384374	34.92850461	2.291741133	13.78382718	29.1832876	MT	2017
0.470987863	94114	119.2384478	35.03378681	1.896458864	13.53862141	29.46129744	MT	2017
0.493944535	93707	119.238456	34.95572169	2.979858875	13.71463799	29.33361128	MT	2017
0.671595276	92852	119.2385211	34.83850549	1.296292424	13.9110698	28.48824481	MT	2017
0.534514242	93533	119.2385305	34.91943961	2.260571003	13.80907698	29.12495401	MT	2017
0.528669507	93534	119.238542	34.92396644	2.279426813	13.79721765	29.15408538	MT	2017
0.723410645	93003	119.2386673	34.77805547	3.752155066	13.89119349	27.4348414	MT	2017
0.65687688	92687	119.2388157	34.84582167	1.892142177	13.9162084	28.55410727	MT	2017
0.490680363	93708	119.2388752	34.96023752	3.140246153	13.70624187	29.35093263	MT	2017
0.723351981	93011	119.2391473	34.80972076	2.338240147	13.87901428	28.01128544	MT	2017
0.72336335	93002	119.2392309	34.77384109	4.090214253	13.89579846	27.42655789	MT	2017
0.467364682	94200	119.2392472	35.04984978	4.926269531	13.51472662	29.48175182	MT	2017
0.487436633	93829	119.2393652	34.96475791	3.298379898	13.69792725	29.36823557	MT	2017
0.568672475	93362	119.2394618	34.89798619	2.093813658	13.86281719	28.95888559	MT	2017
0.723310423	92840	119.2395904	34.78976606	3.003299475	13.87916443	27.52186382	MT	2017
0.644895695	92689	119.2396194	34.85318899	2.559573889	13.92127173	28.60770042	MT	2017
0.469652226	94115	119.2396396	35.03818501	2.431293011	13.53249787	29.46829831	MT	2017
0.584644334	93194	119.2397415	34.88850902	1.918619156	13.88047274	28.88349784	MT	2017
0.472855979	94029	119.2397422	35.02122482	2.264462709	13.56324318	29.44977354	MT	2017
0.615807376	92860	119.2397489	34.87071184	3.638204575	13.8985431	28.73949466	MT	2017
0.599903322	93028	119.2397924	34.87972127	2.568636179	13.89052945	28.81255015	MT	2017
0.484324976	93830	119.2398928	34.96927376	3.31562829	13.68963173	29.38493058	MT	2017
0.723289512	93013	119.2399837	34.81874041	1.987019062	13.89345395	28.19440694	MT	2017
0.474552673	93946	119.2400437	35.00846675	2.339015722	13.59859115	29.43967859	MT	2017
0.46632022	94369	119.2402008	35.06307419	4.890109062	13.49602452	29.48746349	MT	2017
0.466282207	94331	119.240257	35.05883485	4.889639854	13.5007966	29.48758403	MT	2017
0.482231403	93831	119.2404231	34.97378812	3.211934805	13.68184023	29.39616127	MT	2017
0.704402918	93015	119.2405152	34.82713281	1.571384549	13.9060118	28.34090184	MT	2017
0.466426299	94273	119.2406339	35.05454281	4.914095879	13.5064624	29.48647847	MT	2017
0.723199582	92841	119.2407227	34.79367838	2.807803869	13.87477755	27.59169454	MT	2017
0.561112353	93363	119.2408057	34.90282895	2.224226475	13.8543322	28.99434325	MT	2017
0.480504394	93832	119.2409271	34.97830248	3.105782747	13.67491745	29.40543966	MT	2017
0.723172065	93010	119.2410262	34.80546107	2.365745306	13.87589142	27.88929678	MT	2017
0.471636323	94030	119.2410396	35.02560672	2.267182589	13.55435227	29.45605911	MT	2017
0.468298164	94116	119.2411396	35.0425238	3.15851593	13.52564453	29.47527353	MT	2017
0.686280722	92851	119.241204	34.8345454	1.351706386	13.91267188	28.42151476	MT	2017
0.478809525	93833	119.2413645	34.98281983	2.996334553	13.6679437	29.41461653	MT	2017
0.669339842	92686	119.2416107	34.8419042	1.965707898	13.91846329	28.49708846	MT	2017
0.72311739	92839	119.2416761	34.78507659	3.138861656	13.88235059	27.47176584	MT	2017
0.47740185	93834	119.2416874	34.98734291	2.879873276	13.65928421	29.42231696	MT	2017
0.473296151	93947	119.2417498	35.01281155	2.406867981	13.58770129	29.44594109	MT	2017
0.579349775	93195	119.2417687	34.89268314	2.087775946	13.87420335	28.90741726	MT	2017
0.476349629	93835	119.241882	34.9918711	2.755721092	13.64864642	29.42815802	MT	2017
0.553464346	93364	119.2419643	34.90732713	2.311576605	13.84259107	29.03060795	MT	2017
0.723094718	93012	119.242025	34.81454486	1.991434932	13.89130344	28.10293163	MT	2017
0.656940162	92688	119.2420443	34.84913139	2.573266745	13.92337548	28.55251412	MT	2017
0.610432716	92861	119.2420742	34.87491852	3.276811123	13.89482857	28.76309129	MT	2017
0.475299307	93836	119.2420851	34.99639005	2.629674912	13.63804042	29.43400421	MT	2017
0.470470375	94031	119.2422682	35.03000329	2.204578638	13.54595322	29.46209211	MT	2017
0.594902134	93029	119.2422766	34.88377001	2.357742786	13.88831531	28.83461942	MT	2017
0.466075334	94402	119.242317	35.06789462	4.838572025	13.49200028	29.48778112	MT	2017
0.723044526	92842	119.2423201	34.79770856	2.578187704	13.86950999	27.67671908	MT	2017
0.474348626	93837	119.2425015	35.00087416	2.567736864	13.62598021	29.4392175	MT	2017
0.636250359	92691	119.2426065	34.86092404	3.54531312	13.91032355	28.64538802	MT	2017
0.546834577	93365	119.2427176	34.91184623	2.385725498	13.83108501	29.06243579	MT	2017
0.628455007	92692	119.2427452	34.86585209	3.938720226	13.90367722	28.68061204	MT	2017
0.499959427	93540	119.2428143	34.94810044	3.011098385	13.733926	29.29945125	MT	2017
0.72303491	92848	119.2428466	34.82303513	1.63185072	13.90451523	28.24890296	MT	2017
0.50449713	93539	119.2428741	34.94359503	2.879446268	13.74478261	29.27559054	MT	2017
0.466785254	94117	119.2429209	35.04675741	4.022637367	13.52144851	29.48299234	MT	2017
0.509354433	93538	119.2429239	34.93905394	2.746238947	13.75613663	29.25029689	MT	2017
0.723002238	92838	119.2429474	34.7806586	3.439516306	13.88647384	27.4496699	MT	2017
0.495264207	93541	119.2429962	34.95272452	3.161339998	13.72270909	29.32425816	MT	2017
0.515087196	93537	119.2430369	34.93451139	2.63612628	13.76912542	29.22072053	MT	2017
0.520759306	93369	119.2431634	34.92996994	2.579116821	13.78201969	29.19175222	MT	2017
0.540267193	93366	119.2431793	34.91637566	2.45921278	13.81954918	29.09437324	MT	2017
0.526487108	93368	119.2432631	34.92543108	4.166459084	13.794904	29.16280007	MT	2017
0.471968332	93948	119.2433078	35.01715706	2.43134737	13.57814875	29.4526882	MT	2017
0.53360153	93367	119.2433381	34.92087076	2.503033161	13.80785191	29.12723859	MT	2017
0.491158706	93542	119.2434009	34.957212	3.32036829	13.71307104	29.34603262	MT	2017
0.644737127	92690	119.2434723	34.85650034	3.323839426	13.91589299	28.60673928	MT	2017
0.469259004	94032	119.243482	35.03441109	1.960940242	13.53817351	29.46840109	MT	2017
0.722955591	92837	119.2434901	34.77608834	3.807657003	13.89029123	27.44775384	MT	2017
0.47323576	93838	119.2437281	35.00530635	2.563157558	13.61387785	29.44493063	MT	2017
0.701086207	92850	119.2437483	34.83052625	1.345319033	13.91438326	28.35439812	MT	2017
0.722920993	92836	119.2438077	34.77139891	4.190766811	13.88623887	27.46347871	MT	2017
0.487901844	93709	119.2438367	34.96174709	3.477869511	13.7046508	29.36339628	MT	2017
0.722910727	92845	119.2439421	34.81028719	2.018489361	13.88832487	27.98446749	MT	2017
0.574408164	93196	119.24398	34.8962973	2.225758076	13.86856041	28.9297072	MT	2017
0.722888854	92843	119.2440308	34.80168344	2.336015463	13.87548188	27.7696951	MT	2017
0.621365867	92693	119.2443121	34.87030936	3.968424559	13.8963322	28.71214328	MT	2017
0.683828791	92685	119.2443369	34.83795764	2.027908325	13.92019182	28.43119976	MT	2017
0.484643732	93710	119.2443391	34.96627055	3.635149717	13.69622578	29.38086447	MT	2017
0.465432559	94201	119.2443823	35.0516216	4.996649265	13.51366968	29.49004551	MT	2017
0.589639092	93030	119.2445479	34.88791285	2.119277716	13.88493898	28.85807981	MT	2017
0.605716969	92862	119.2446274	34.87889132	3.059520245	13.89101351	28.78363629	MT	2017
0.470689602	93949	119.2447037	35.02152107	2.456587315	13.56887219	29.45926522	MT	2017
0.467910732	94033	119.2447097	35.03884727	2.120616913	13.53224313	29.47547641	MT	2017
0.66931624	92517	119.2447906	34.84518759	2.638362408	13.92520551	28.49590758	MT	2017
0.481445041	93711	119.2448642	34.97079283	3.56734848	13.68777599	29.39813186	MT	2017
0.567641234	93197	119.2448976	34.90044173	2.326877594	13.86109165	28.9613506	MT	2017
0.722828113	92847	119.2450151	34.81887577	1.653484345	13.90263816	28.15719283	MT	2017
0.722795091	92672	119.2450644	34.78791407	2.839138985	13.87909939	27.52874616	MT	2017
0.464450813	94332	119.2452562	35.06058208	4.769874573	13.49713202	29.49543382	MT	2017
0.464850622	94370	119.2452571	35.06468107	4.769007683	13.49370664	29.49318693	MT	2017
0.479260467	93712	119.2453797	34.97531394	3.462395906	13.67950907	29.4099424	MT	2017
0.47198061	93839	119.2454563	35.00956558	2.612888098	13.60328575	29.4511807	MT	2017
0.464487724	94274	119.2454657	35.05643537	5.438369274	13.50215955	29.49503827	MT	2017
0.656048996	92519	119.2454845	34.85230765	3.272380352	13.91878515	28.55502525	MT	2017
0.722745639	92673	119.2455562	34.79174313	2.586936951	13.87587324	27.58223857	MT	2017
0.477419806	93713	119.2458513	34.97983686	3.354850054	13.67170953	29.41993305	MT	2017
0.469502638	93950	119.2459889	35.02590643	2.455362558	13.56057801	29.46539237	MT	2017
0.722687352	92674	119.2461438	34.79518436	2.405996323	13.87265814	27.62962066	MT	2017
0.717266326	92849	119.2461452	34.82644709	1.294914365	13.91523523	28.28121611	MT	2017
0.560509751	93198	119.2461751	34.90476603	2.44011426	13.8512485	28.99480049	MT	2017
0.722696706	92844	119.2461847	34.80631061	2.039676666	13.88575727	27.87143088	MT	2017
0.475636529	93714	119.246238	34.98436461	3.242074251	13.66395458	29.42969718	MT	2017
0.474490416	93715	119.2465135	34.98889761	3.123535872	13.65561814	29.43601513	MT	2017
0.583436409	93031	119.246621	34.89208323	2.255883455	13.87805552	28.88611037	MT	2017
0.473608599	93716	119.2467288	34.99342523	3.000938892	13.64707407	29.44091032	MT	2017
0.617120974	92694	119.2469335	34.87382629	3.776824474	13.89109669	28.73035587	MT	2017
0.698750038	92684	119.2469383	34.83395709	1.601512909	13.92210622	28.36353871	MT	2017
0.466140637	94034	119.2469724	35.04337386	2.941827059	13.52883015	29.48439445	MT	2017
0.722635488	92846	119.24702	34.81466752	1.6787076	13.89981773	28.06848768	MT	2017
0.552620945	93199	119.2470382	34.90928679	2.524562359	13.83904375	29.03237043	MT	2017
0.600671816	92864	119.247047	34.88298384	2.834912539	13.88726447	28.8058259	MT	2017
0.470769728	93840	119.2470768	35.01389921	2.644853115	13.59230244	29.45726539	MT	2017
0.472628685	93717	119.247138	34.99787694	2.90077734	13.63854988	29.44626714	MT	2017
0.495935233	93374	119.2472015	34.95062062	3.350121975	13.72650231	29.31857178	MT	2017
0.468340712	93951	119.2472165	35.03029948	2.380013466	13.55213982	29.47142996	MT	2017
0.638010152	92522	119.2472273	34.86388697	4.385169506	13.90442848	28.6354248	MT	2017
0.47200908	93718	119.2472494	35.0020309	2.814256668	13.62927657	29.44978202	MT	2017
0.722589867	92670	119.2472784	34.7833091	3.121790886	13.88218093	27.48050216	MT	2017
0.464506345	94403	119.2475099	35.06932207	4.714245796	13.48978446	29.49400057	MT	2017
0.681775004	92516	119.2475398	34.84124743	2.406169653	13.92752015	28.4390826	MT	2017
0.545087127	93200	119.2476123	34.91387667	2.616925478	13.826872	29.06871022	MT	2017
0.722554257	92669	119.2476565	34.77852432	3.51147747	13.88216283	27.47034236	MT	2017
0.504806266	93372	119.2476841	34.94209048	3.122650385	13.74769846	29.27160586	MT	2017
0.510725735	93371	119.2477516	34.93754634	3.004520655	13.76086636	29.24085846	MT	2017
0.499782402	93373	119.2477541	34.94659895	3.262414217	13.73604071	29.29792498	MT	2017
0.516508986	93370	119.2478607	34.93299719	2.897715569	13.77389098	29.21112661	MT	2017
0.464683194	94118	119.2478918	35.04859943	4.376194954	13.52346635	29.49231149	MT	2017
0.645954603	92521	119.2478994	34.85976919	4.161221981	13.90974787	28.59933138	MT	2017
0.522228007	93203	119.2479696	34.92843494	3.822613478	13.78684253	29.18202538	MT	2017
0.529571646	93202	119.2480178	34.92382909	6.255105019	13.79991781	29.14511406	MT	2017
0.722512883	92668	119.2480491	34.77369543	3.904508591	13.87783508	27.48700037	MT	2017
0.49167264	93375	119.2480799	34.95477669	3.528153896	13.71696276	29.34089545	MT	2017
0.668350057	92518	119.2481104	34.84830426	3.185542584	13.9207321	28.49879734	MT	2017
0.537763318	93201	119.2482882	34.91888307	3.569210053	13.81398102	29.10433603	MT	2017
0.722482032	92835	119.2483358	34.76888793	4.298136711	13.87377259	27.50284495	MT	2017
0.722527337	92681	119.2483845	34.82231076	1.311635852	13.91351827	28.18931384	MT	2017
0.487489822	93543	119.2484081	34.95926485	3.68140626	13.70761894	29.36327703	MT	2017
0.576637792	93032	119.2484381	34.89650753	2.386472702	13.87052785	28.91721406	MT	2017
0.467146988	93952	119.2485177	35.03463287	2.136963368	13.54355759	29.4776304	MT	2017
0.469547282	93841	119.2485603	35.01825099	2.664672852	13.58188661	29.46350273	MT	2017
0.722447196	92675	119.2487251	34.79871952	2.127285957	13.8757095	27.69474174	MT	2017
0.484026498	93544	119.2488708	34.96379425	3.837421179	13.69896559	29.38188198	MT	2017
0.63054867	92523	119.2489084	34.86825692	4.518588066	13.89693048	28.66843777	MT	2017
0.655351741	92520	119.2490642	34.85549884	3.96445322	13.91410525	28.55660819	MT	2017
0.470557774	93719	119.2491038	35.00580358	2.863157988	13.6195022	29.45706985	MT	2017
0.722422873	92678	119.2492126	34.8105929	1.706428289	13.89509666	27.97621443	MT	2017
0.46359146	94202	119.2492392	35.05360511	5.111394882	13.51156264	29.49801577	MT	2017
0.594059718	92865	119.2492854	34.88712295	2.570833683	13.88295246	28.83543941	MT	2017
0.612057192	92863	119.2493344	34.8778985	3.545805693	13.88737201	28.75246795	MT	2017
0.480786137	93545	119.2493794	34.96832577	3.913648367	13.69052349	29.39939297	MT	2017
0.71358893	92683	119.2493983	34.829898	1.442569137	13.92381135	28.29632092	MT	2017
0.46620018	93953	119.2494006	35.03876181	1.721706033	13.53716985	29.48263731	MT	2017
0.722348581	92676	119.2498633	34.80311135	1.916532278	13.88407272	27.79302461	MT	2017
0.478148452	93546	119.2498949	34.97285542	3.808269739	13.68184753	29.41371288	MT	2017
0.46323325	94371	119.2498959	35.06609671	4.65791893	13.492121	29.49999312	MT	2017
0.468327259	93842	119.2499084	35.02263374	2.647376061	13.57343951	29.46979564	MT	2017
0.722333488	92671	119.2499489	34.78665187	2.783712864	13.87725605	27.53186361	MT	2017
0.696782116	92515	119.2501866	34.83726268	1.840996146	13.92957921	28.37101482	MT	2017
0.462797855	94333	119.2502577	35.06240392	5.167773247	13.49506333	29.5022629	MT	2017
0.4756781	93547	119.2503813	34.97738594	3.701133728	13.67312588	29.42721569	MT	2017
0.569502395	93033	119.2503819	34.90118923	2.521620035	13.86257339	28.95006027	MT	2017
0.46260723	94275	119.2504322	35.05838529	5.811782837	13.49996621	29.50319791	MT	2017
0.722325306	92680	119.2504833	34.81810748	1.352203727	13.91068452	28.10071756	MT	2017
0.463698231	94404	119.2505886	35.07295913	4.639961243	13.48864902	29.49699291	MT	2017
0.469268308	93720	119.2506366	35.01012258	2.871249437	13.60788395	29.46366416	MT	2017
0.722263502	92503	119.2506542	34.7902022	2.49082613	13.87344485	27.57872126	MT	2017
0.473771491	93548	119.2508028	34.98192049	4.044984818	13.66518318	29.43768417	STY	2017
0.680829481	92346	119.250858	34.84436425	2.621213913	13.9274601	28.44190971	MT	2017
0.47219343	93549	119.2511315	34.98646252	4.548933506	13.65725673	29.44641338	STY	2017
0.467136836	93843	119.2511735	35.02703814	2.632474184	13.56464629	29.47599035	MT	2017
0.560640962	93034	119.2511919	34.90618235	2.639785767	13.84918534	28.99190342	MT	2017
0.587401004	92866	119.2513318	34.89136303	2.422624111	13.87629971	28.86549622	MT	2017
0.471285328	93550	119.2513912	34.9910178	3.353862524	13.64863354	29.45145709	MT	2017
0.722213074	92677	119.2513936	34.80701104	1.695363164	13.89148444	27.8884718	MT	2017
0.667612579	92348	119.2514662	34.85134907	3.395064354	13.91790568	28.50066261	MT	2017
0.6240254	92695	119.2515825	34.87269207	4.266427517	13.88879525	28.69687529	MT	2017
0.722162964	92504	119.2516804	34.79422007	2.207154036	13.86894265	27.63236542	MT	2017
0.606391988	92697	119.2517049	34.88200658	3.295131207	13.88338594	28.7774261	MT	2017
0.722232713	92682	119.2517107	34.82578211	1.438105941	13.92437095	28.22244148	MT	2017
0.470267845	93551	119.2517473	34.99561731	3.246674538	13.64118519	29.45706906	MT	2017
0.463917712	94035	119.2518365	35.04594224	3.505965233	13.52990509	29.49448449	MT	2017
0.552644431	93035	119.2519933	34.91074055	2.74801445	13.83685398	29.02999726	MT	2017
0.469084994	93552	119.2521172	35.00060245	3.139905691	13.63563743	29.46360548	MT	2017
0.722116749	92499	119.2521886	34.77601401	3.618701935	13.87084098	27.49962155	MT	2017
0.467966437	93721	119.2521948	35.01445289	2.881269217	13.59624923	29.47034109	MT	2017
0.722113318	92500	119.2522604	34.78057539	3.237514257	13.87453883	27.4858133	MT	2017
0.493625184	93208	119.2523151	34.95119934	3.675594568	13.7235592	29.32830587	MT	2017
0.544635791	93036	119.2524265	34.91523925	3.018635273	13.82455089	29.06869935	MT	2017
0.465935479	93844	119.2524582	35.03148511	2.57952714	13.55577712	29.48225871	MT	2017
0.722085097	92667	119.2524827	34.77109261	4.021641254	13.86606413	27.52125307	ST	2017
0.504807781	93206	119.2524902	34.94162755	3.39804244	13.74940052	29.26923511	MT	2017
0.644600747	92351	119.2525038	34.86343045	4.750180244	13.9022525	28.60342881	MT	2017
0.498833095	93207	119.2525174	34.94625507	3.538980484	13.73599821	29.30056191	MT	2017
0.510764106	93205	119.2525564	34.93705953	3.274151564	13.76263749	29.23832587	MT	2017
0.722117252	92679	119.2526005	34.81395138	1.387277484	13.90484336	28.02611936	MT	2017
0.464478634	93954	119.2526063	35.04147299	2.226606131	13.53691448	29.4907576	MT	2017
0.516665406	93204	119.2526587	34.93250047	3.167615414	13.77576791	29.20802288	MT	2017
0.722063583	92666	119.2526754	34.76616179	4.427640438	13.86160016	27.54149068	ST	2017
0.711705722	92514	119.252702	34.83322231	1.581879139	13.93150594	28.30339879	MT	2017
0.462815682	94119	119.2527031	35.05076728	4.527366161	13.52115759	29.50047022	MT	2017
0.531067251	93038	119.2527302	34.92342197	4.926218033	13.80153791	29.13544628	MT	2017
0.523682365	93039	119.2527425	34.92794936	4.013084889	13.78869063	29.17242325	MT	2017
0.488829071	93376	119.2529806	34.95622218	3.866973639	13.71304581	29.35370194	MT	2017
0.58063646	92867	119.2530373	34.89571929	2.535997391	13.86911052	28.89636767	MT	2017
0.462341557	94372	119.2530499	35.06929237	4.571336746	13.48996824	29.50344995	MT	2017
0.464188246	94405	119.253247	35.07689434	4.57565403	13.49231599	29.49269196	MT	2017
0.537780124	93037	119.2532755	34.91937931	3.62244606	13.81289052	29.10193844	MT	2017
0.655732597	92350	119.2533023	34.85859788	4.173365116	13.90921118	28.55307268	MT	2017
0.484546305	93377	119.2533783	34.96082272	4.023729324	13.70345643	29.37671548	MT	2017
0.694621116	92345	119.2535319	34.84039006	2.090942144	13.93315102	28.37928153	MT	2017
0.466918881	93722	119.2536263	35.01882654	2.869233608	13.5868628	29.47563782	MT	2017
0.721965687	92501	119.2538236	34.78425213	2.896483421	13.8740119	27.52056487	MT	2017
0.48050712	93378	119.2538578	34.96537673	4.181577206	13.6941441	29.39858316	MT	2017
0.72202419	92511	119.2538738	34.82161697	1.401627779	13.92160579	28.13440696	MT	2017
0.467548788	93553	119.2538808	35.00540312	3.119731665	13.62378957	29.47149287	MT	2017
0.59895533	92698	119.2539119	34.8862306	3.019697428	13.87874439	28.81072869	MT	2017
0.46177904	94203	119.2539928	35.05576306	5.257614613	13.50916837	29.50591315	MT	2017
0.618506482	92696	119.2539986	34.87683921	3.966041803	13.88379441	28.72095626	MT	2017
0.46459263	93845	119.2540738	35.03614269	2.155546665	13.54842823	29.48915971	MT	2017
0.721933874	92505	119.2541886	34.79756492	1.909288526	13.87670791	27.70201659	MT	2017
0.680105776	92347	119.2542277	34.84743458	2.875967264	13.92741379	28.44372483	MT	2017
0.636465378	92524	119.2543613	34.86819654	4.790387154	13.89406178	28.63930873	MT	2017
0.477609593	93379	119.2543654	34.9699138	4.16617012	13.68556195	29.41433428	MT	2017
0.665903005	92349	119.2543848	34.85454161	3.682299614	13.91707401	28.5070794	MT	2017
0.461254428	94334	119.2545761	35.06513376	5.435730934	13.49274109	29.50885805	MT	2017
0.721898292	92506	119.2546469	34.80115471	1.67294991	13.88406375	27.76622653	MT	2017
0.475131322	93380	119.2548637	34.97445041	4.059556484	13.676824	29.4278773	MT	2017
0.466047779	93723	119.2549511	35.0232169	2.840116739	13.57823917	29.47999297	MT	2017
0.721932716	92513	119.2550743	34.82912654	1.574904084	13.93319388	28.2364222	MT	2017
0.573842035	92868	119.2553085	34.8999124	2.658896685	13.86061356	28.92731552	MT	2017
0.472687558	93381	119.2553177	34.97898919	5.210200787	13.6681	29.44133944	STY	2017
0.721810171	92502	119.2554515	34.78798711	2.54915452	13.87147912	27.56363214	MT	2017
0.466232774	93554	119.255466	35.00974034	3.125305653	13.61215229	29.47825538	MT	2017
0.564803856	92869	119.2555677	34.90452703	2.763489485	13.85090671	28.9700482	MT	2017
0.721819659	92508	119.2556939	34.80987468	1.324875474	13.90028958	27.94719336	MT	2017
0.47034218	93382	119.2556989	34.98353178	6.833248615	13.65947517	29.45437486	STY	2017
0.721807528	92507	119.2557135	34.80510208	1.471592307	13.89237247	27.84164356	MT	2017
0.460605561	94276	119.2557364	35.06075232	5.968541622	13.49763338	29.51191143	MT	2017
0.461738213	94373	119.2559781	35.07300098	4.510602951	13.48796094	29.50536877	MT	2017
0.469086731	93383	119.2560045	34.98807541	3.814405441	13.65126014	29.4613688	STY	2017
0.721812861	92510	119.2560158	34.81751052	1.372097611	13.91589235	28.06041648	MT	2017
0.709577224	92344	119.2560903	34.83636664	1.754374027	13.93512091	28.31150321	MT	2017
0.464906632	93724	119.2562182	35.02763112	2.80211854	13.569434	29.4859355	MT	2017
0.468024541	93384	119.2563216	34.99260906	3.602043629	13.64620809	29.46725639	STY	2017
0.61159955	92527	119.2563259	34.88098791	3.632397652	13.87925503	28.75150949	MT	2017
0.59137996	92699	119.2563506	34.89073128	2.680954218	13.87307649	28.84475192	MT	2017
0.556729964	92870	119.2564668	34.90904077	2.881036043	13.83815683	29.00826862	MT	2017
0.721697174	92498	119.2565592	34.77333277	3.743773937	13.86043643	27.52249202	ST	2017
0.461851762	94036	119.2566468	35.04819351	3.965337753	13.53038526	29.50375835	MT	2017
0.630109855	92525	119.256675	34.87233579	4.488723755	13.88678775	28.66705645	MT	2017
0.721679145	92496	119.2566782	34.76310688	4.592058659	13.84931808	27.5724668	ST	2017
0.721678318	92497	119.2567197	34.76825345	4.162851334	13.85472703	27.54354822	ST	2017
0.721683989	92333	119.256752	34.79171302	2.209925175	13.86701474	27.61432052	MT	2017
0.721676126	92329	119.2568103	34.77799578	3.350106716	13.8639808	27.50339101	MT	2017
0.466859987	93385	119.2568288	34.99708451	3.50381875	13.6412887	29.47364035	MT	2017
0.69266009	92177	119.2569078	34.84346129	2.352308512	13.93674545	28.38664484	MT	2017
0.46508245	93555	119.2569839	35.01412356	3.114086866	13.60232379	29.48411372	MT	2017
0.465949377	93386	119.2570271	35.00123724	3.405058861	13.63662895	29.4787618	MT	2017
0.462263864	93955	119.2570578	35.04401825	2.798377037	13.53871831	29.50104719	MT	2017
0.548619332	92871	119.2570617	34.91358322	3.01146555	13.82557156	29.04717552	MT	2017
0.462787073	93846	119.2572097	35.03971708	2.123871565	13.54654616	29.49784913	MT	2017
0.677615421	92179	119.2572865	34.85112183	3.22211647	13.92603544	28.45355118	MT	2017
0.504397678	93042	119.2573076	34.9409417	3.667619705	13.74878576	29.2690121	MT	2017
0.498595074	93043	119.2573173	34.94550385	3.804876328	13.73594211	29.29943656	MT	2017
0.721719086	92512	119.2573236	34.82496559	1.544813991	13.9322211	28.16593719	MT	2017
0.510234085	93041	119.2573712	34.93637941	3.537029982	13.7615326	29.23872502	MT	2017
0.492855067	93044	119.2573785	34.9500653	3.945644617	13.72341671	29.32986978	MT	2017
0.461015134	94120	119.2574167	35.05298277	4.684209347	13.51867883	29.5083316	MT	2017
0.517288672	93040	119.2574641	34.93181745	3.427428722	13.7749319	29.2025514	MT	2017
0.539559631	92872	119.2574704	34.91812064	3.1225667	13.81228194	29.09123713	MT	2017
0.524510985	92874	119.2575331	34.92725682	3.667148829	13.78731346	29.16599005	MT	2017
0.531708548	92873	119.2575999	34.92274257	3.235709906	13.79948222	29.12997894	MT	2017
0.488337385	93209	119.2576309	34.95459468	4.096888065	13.71368072	29.35398808	MT	2017
0.646714478	92352	119.2576803	34.86489822	4.659148216	13.89837021	28.59168988	MT	2017
0.463636889	93725	119.2576897	35.03204163	2.767354012	13.5608793	29.49252132	MT	2017
0.583478144	92700	119.2579338	34.8955874	2.705009699	13.86507541	28.88087627	MT	2017
0.655808318	92181	119.2580053	34.8607419	4.318233013	13.90488847	28.55071675	MT	2017
0.721616844	92509	119.2580062	34.81363799	2.955406189	13.91047015	27.99080819	MT	2017
0.484049037	93210	119.2580423	34.95916598	4.258536339	13.70404905	29.37702771	MT	2017
0.721531837	92330	119.2583406	34.78181937	2.997592688	13.86366001	27.53633019	MT	2017
0.721540891	92334	119.258344	34.7953221	1.891213894	13.87477541	27.68400737	MT	2017
0.464063056	93556	119.2584108	35.01849121	3.08300662	13.59334831	29.48928139	MT	2017
0.460123062	94204	119.2584303	35.0576014	5.366538525	13.50757961	29.51309728	MT	2017
0.604227054	92528	119.25845	34.88514236	3.291922331	13.87473736	28.78442515	MT	2017
0.479793317	93211	119.2584975	34.96371705	4.416012287	13.69439743	29.40010123	MT	2017
0.721616318	92343	119.2585156	34.83228778	1.733799458	13.93695688	28.24419287	MT	2017
0.460110715	94335	119.2585397	35.06861315	5.493493557	13.49051753	29.51335032	MT	2017
0.461172949	94374	119.2585876	35.07705831	4.448059082	13.48629466	29.50723799	MT	2017
0.46448185	93387	119.258773	35.00505104	3.404498816	13.62801078	29.48628937	MT	2017
0.475807023	93212	119.2589905	34.96825955	4.464799881	13.68636245	29.42189188	MT	2017
0.622488589	92526	119.2590555	34.87647172	4.157970905	13.87993077	28.70062311	MT	2017
0.668391545	92180	119.2592806	34.85604099	3.753635168	13.91571311	28.49386869	MT	2017
0.459261757	94277	119.2593102	35.06418285	6.361599922	13.49334981	29.51781494	MT	2017
0.473237752	93213	119.2594853	34.97280095	4.385755539	13.67763427	29.43599118	MT	2017
0.707647388	92176	119.259502	34.83945037	1.93459177	13.93875107	28.31871279	MT	2017
0.721498956	92340	119.2595389	34.82082796	1.50008142	13.92608232	28.09606954	MT	2017
0.721423827	92335	119.2596753	34.79914943	1.607791901	13.88300629	27.75579788	MT	2017
0.463196845	93557	119.2597354	35.02289045	3.03977561	13.58470381	29.4936371	MT	2017
0.689957148	92178	119.2598769	34.84715318	2.708172321	13.93539488	28.39744558	MT	2017
0.575735892	92701	119.2598979	34.89965266	2.799733162	13.85544748	28.91632811	MT	2017
0.470736302	93214	119.2599469	34.97734373	4.276689053	13.66886033	29.44982476	STY	2017
0.721378585	92331	119.2599639	34.78555726	2.650127411	13.86305858	27.57189783	MT	2017
0.64109574	92353	119.2599996	34.86864315	4.546463013	13.89199343	28.61598978	MT	2017
0.721398518	92337	119.2601535	34.80717192	1.548263073	13.89928999	27.88737523	MT	2017
0.463339059	93388	119.2602509	35.00946374	3.385830879	13.61776447	29.49214903	MT	2017
0.567647257	92702	119.2602925	34.90368795	2.903150559	13.84779724	28.95439529	MT	2017
0.46829365	93215	119.2603488	34.98188995	4.164597035	13.66011538	29.46345283	STY	2017
0.461876584	93726	119.2604569	35.03620154	2.59566617	13.55709599	29.50118938	MT	2017
0.7213484	92336	119.260568	34.8029908	1.339879513	13.89058287	27.82255822	MT	2017
0.721301503	92495	119.2606336	34.76000664	4.761312008	13.83703647	27.60329342	ST	2017
0.466229301	93216	119.2606909	34.98644018	4.048905373	13.65352982	29.47503432	STY	2017
0.721295509	92327	119.2607456	34.77045567	3.889276028	13.84781967	27.54366843	ST	2017
0.721291594	92326	119.2607555	34.76524036	4.323050022	13.84124632	27.56592723	ST	2017
0.59822349	92529	119.2607902	34.8887288	3.013623953	13.8703213	28.81108252	MT	2017
0.72140229	92342	119.260816	34.8281486	1.687888622	13.93818091	28.18775961	MT	2017
0.465242701	93217	119.2610192	34.99098544	3.931787014	13.64888542	29.48052009	STY	2017
0.462336632	93558	119.261053	35.02730133	2.97812295	13.5760239	29.49797429	MT	2017
0.559338754	92703	119.2610839	34.90812593	3.049282789	13.83693613	28.99365607	MT	2017
0.721263157	92328	119.2611203	34.77523125	3.483467817	13.85317044	27.52607319	ST	2017
0.459525222	94337	119.2611399	35.07322836	5.080691338	13.48896034	29.51534814	MT	2017
0.614898875	92356	119.2613215	34.88063317	3.821189642	13.8756908	28.73424499	MT	2017
0.45984529	94037	119.2613354	35.05055147	4.145499706	13.53010922	29.51280873	MT	2017
0.721233869	92332	119.2615051	34.78934653	2.300223589	13.86353592	27.60286279	MT	2017
0.464147793	93218	119.2615317	34.99557448	3.825004339	13.64417765	29.48654239	MT	2017
0.721290945	92339	119.2616187	34.81635824	3.472401142	13.91916427	28.02152001	MT	2017
0.460585749	93847	119.2616243	35.04154816	2.455524206	13.54861145	29.5081153	MT	2017
0.550870294	92704	119.2617198	34.91264809	3.186658621	13.82405508	29.03413566	MT	2017
0.459955184	93956	119.2617777	35.04623325	3.26291275	13.54007699	29.51179477	MT	2017
0.462237731	93389	119.2617845	35.01375181	3.347535849	13.60896782	29.49774429	MT	2017
0.590413252	92530	119.2618448	34.89279683	2.819535732	13.86523574	28.84681128	MT	2017
0.720934253	92175	119.2619706	34.83538732	1.913852096	13.94029903	28.25841609	MT	2017
0.459081423	94121	119.2620137	35.05554911	4.900693893	13.51702015	29.51705042	MT	2017
0.463004163	93219	119.2620732	35.00036125	3.718174219	13.63926594	29.49284973	MT	2017
0.541700888	92705	119.2621216	34.91719484	3.316059113	13.810694	29.0785855	MT	2017
0.497581091	92878	119.2621278	34.94458835	4.064409733	13.73213739	29.30241209	MT	2017
0.503376886	92877	119.2621282	34.9400224	3.928518057	13.74497833	29.27198137	MT	2017
0.510079146	92876	119.2621923	34.93545705	3.796324492	13.75825441	29.23719871	MT	2017
0.49185865	92879	119.2622149	34.94915389	4.2069664	13.72024608	29.33277338	MT	2017
0.633462918	92354	119.2622233	34.87274383	4.351800919	13.88489512	28.64949313	MT	2017
0.517786572	92875	119.262274	34.93089196	3.675568342	13.77205627	29.19772963	MT	2017
0.532575142	92706	119.2623019	34.92176979	3.44518137	13.79745395	29.12348143	MT	2017
0.682252633	92007	119.262321	34.85168692	3.185756445	13.9262736	28.43072716	MT	2017
0.525248862	92707	119.2623433	34.92634164	3.552018642	13.78501886	29.16001752	MT	2017
0.45841273	94205	119.26236	35.0608805	5.721536636	13.50251576	29.52095179	MT	2017
0.721198124	92338	119.262434	34.81093771	2.763363123	13.90921333	27.93615584	MT	2017
0.486200787	93045	119.2624383	34.95370307	4.357306957	13.70907646	29.36309633	MT	2017
0.703074257	92005	119.2625053	34.8431568	2.190234661	13.94200145	28.33788346	MT	2017
0.653535512	92182	119.2625224	34.86391456	4.365936279	13.898994	28.55897502	MT	2017
0.721116583	92161	119.2626868	34.77912823	3.124036074	13.85464113	27.54338812	MT	2017
0.481818588	93046	119.2627809	34.95825166	4.514119148	13.69936352	29.38677616	MT	2017
0.461133128	93559	119.262952	35.03143573	2.963628531	13.56844617	29.50397231	MT	2017
0.721096372	92165	119.2630381	34.79308144	1.955030561	13.87184849	27.65897177	MT	2017
0.721174125	92341	119.263152	34.82400656	1.647300243	13.9340864	28.12603889	MT	2017
0.461794094	93220	119.2631608	35.00504557	3.656658888	13.63207788	29.49928939	MT	2017
0.461223935	93390	119.2631957	35.01813536	3.298810244	13.59988199	29.50292345	MT	2017
0.477577321	93047	119.2632289	34.96281271	4.677383423	13.68970198	29.40987586	MT	2017
0.581766373	92531	119.2633816	34.89720185	2.903365612	13.85554444	28.88645814	MT	2017
0.458072576	94336	119.2634608	35.07018618	6.095976353	13.49122658	29.5224891	MT	2017
0.664856733	92009	119.2635852	34.85943078	4.016808987	13.90796937	28.50782175	MT	2017
0.607453829	92357	119.2636069	34.88474343	3.490007162	13.87147618	28.76734588	MT	2017
0.473783681	93048	119.2637088	34.96735818	4.703075886	13.68283863	29.43069061	MT	2017
0.45745044	94278	119.2640262	35.06610383	6.472234726	13.49306521	29.52577856	MT	2017
0.458399051	94338	119.2640636	35.07703233	4.884204388	13.48908042	29.52028951	MT	2017
0.470199441	93049	119.2641961	34.97190212	4.694503784	13.6765219	29.4505254	STY	2017
0.721078939	92174	119.2643257	34.83126433	1.875713348	13.94153426	28.20264908	MT	2017
0.720978214	92166	119.2643705	34.79692217	1.605531693	13.8794985	27.72651641	MT	2017
0.720958306	92162	119.2643732	34.78291821	2.770817757	13.85539285	27.57260068	MT	2017
0.624259452	92355	119.2645294	34.87691247	4.152031422	13.87744391	28.69021382	MT	2017
0.460350015	93391	119.2645343	35.02254053	3.234860897	13.59118171	29.50734549	MT	2017
0.72092615	92324	119.2645887	34.75690624	4.930584431	13.82475546	27.63412054	MT	2017
0.720921204	92325	119.2646501	34.76214846	4.492972374	13.82911965	27.59656267	ST	2017
0.467715503	93050	119.2646559	34.9764469	4.584937573	13.6677453	29.46435786	STY	2017
0.72091176	92158	119.2647641	34.76743543	4.050457001	13.83408186	27.56389021	ST	2017
0.720956947	92168	119.2648249	34.80563927	1.16030252	13.89790564	27.86380572	MT	2017
0.694653096	92006	119.2649935	34.84761839	2.658534765	13.93674744	28.37435777	MT	2017
0.715347073	92004	119.2650297	34.83911336	2.108422279	13.94338688	28.282086	MT	2017
0.465285203	93051	119.2650639	34.9809938	4.472668648	13.65899545	29.4780097	STY	2017
0.460382093	93221	119.2650829	35.00887138	3.66046381	13.62382084	29.50647664	MT	2017
0.571953152	92532	119.2650886	34.90218796	3.020780802	13.84466721	28.93184668	MT	2017
0.647163853	92183	119.2650889	34.86796972	4.353299141	13.89202997	28.58649191	MT	2017
0.720978045	92171	119.265125	34.81957752	1.568656325	13.92872419	28.06042679	MT	2017
0.720867555	92159	119.2652522	34.77230252	3.634490728	13.83927672	27.54618481	ST	2017
0.720888662	92167	119.2654121	34.80090467	1.286541343	13.88737316	27.79593945	MT	2017
0.459263153	93727	119.2654174	35.03890485	2.850554228	13.55776322	29.51358176	STY	2017
0.463443593	93052	119.2654217	34.98554251	4.357949734	13.65386818	29.48837755	STY	2017
0.677075943	92008	119.2654581	34.85522663	3.519215822	13.9180901	28.45246254	MT	2017
0.599016118	92358	119.2654751	34.88914556	3.117432118	13.8666311	28.80536885	MT	2017
0.562393803	92533	119.2656924	34.90707453	3.236745596	13.83516175	28.97696593	MT	2017
0.461853254	93053	119.2657931	34.99008692	4.244375229	13.64904237	29.49734565	STY	2017
0.457847736	94038	119.2659269	35.05296102	4.337654591	13.5299156	29.52190205	MT	2017
0.720810009	92163	119.2659552	34.78675555	2.416000843	13.85637187	27.60193497	MT	2017
0.459288518	93392	119.2660622	35.02687832	3.184232712	13.58177864	29.51277202	MT	2017
0.460846666	93054	119.2662222	34.99455841	4.136518955	13.64446622	29.50295412	STY	2017
0.45828159	93848	119.2662364	35.04395005	2.778487682	13.54932716	29.51894401	STY	2017
0.720854949	92170	119.2662463	34.81409432	1.41378355	13.91892947	27.97319934	MT	2017
0.553186903	92534	119.2663671	34.91165526	3.377242565	13.82266227	29.02082719	STY	2017
0.459218222	93560	119.2663776	35.03465419	3.054424763	13.56648766	29.51320369	STY	2017
0.457963395	93957	119.2664314	35.04860224	3.634801626	13.54055794	29.52080642	MT	2017
0.457124971	94122	119.2665198	35.05790793	5.088349342	13.51684677	29.52597091	MT	2017
0.459308667	93222	119.2665281	35.01316505	3.617147446	13.6145856	29.51200296	MT	2017
0.72085473	92173	119.2666613	34.82711197	1.805534244	13.93946295	28.14305209	MT	2017
0.615966387	92186	119.2667404	34.88117945	3.934985161	13.87223068	28.72702357	MT	2017
0.543949186	92535	119.266798	34.91622119	3.528381825	13.80921988	29.06544368	STY	2017
0.720716947	92160	119.266874	34.77625858	3.268900156	13.8442606	27.55494449	MT	2017
0.589223321	92359	119.2669136	34.89346483	3.030878067	13.85856246	28.8501044	MT	2017
0.496620599	92711	119.266945	34.94362865	4.323758602	13.72844809	29.30510569	MT	2017
0.503008047	92710	119.2669532	34.93906021	4.188191414	13.74164915	29.27155223	MT	2017
0.510631393	92709	119.2670145	34.93449138	4.055269241	13.75548655	29.23203724	MT	2017
0.534815113	92536	119.2670274	34.92078503	3.651747227	13.79596689	29.1101929	MT	2017
0.490929875	92712	119.26703	34.94819561	4.466279507	13.71721159	29.33532962	MT	2017
0.459535579	93055	119.2670457	34.99915043	4.04823494	13.63970664	29.51012789	MT	2017
0.518361764	92708	119.2670819	34.92992239	3.921312332	13.76931721	29.1925249	MT	2017
0.456606106	94281	119.2670908	35.07411853	6.004768848	13.49165879	29.52904393	MT	2017
0.526112995	92537	119.2671043	34.92535326	3.785620213	13.7829715	29.15344715	MT	2017
0.637557321	92184	119.2672054	34.87223337	4.158973694	13.88447044	28.62886041	MT	2017
0.485269831	92880	119.2672324	34.95275928	4.616046906	13.70603044	29.36570922	STY	2017
0.720664807	92155	119.2673559	34.75305685	5.504932404	13.81210894	27.63023374	MT	2017
0.458860288	93056	119.2674225	35.00366929	3.937563896	13.63386196	29.51389616	MT	2017
0.720792579	92003	119.2674397	34.83502116	2.072906733	13.94467162	28.22636196	MT	2017
0.720666142	92164	119.2675516	34.79056272	2.063372374	13.86539953	27.65260319	MT	2017
0.479638843	92881	119.267552	34.95731808	4.772140026	13.69473112	29.39627238	STY	2017
0.706811888	91828	119.2675958	34.84358441	2.330421209	13.94243169	28.31907586	MT	2017
0.456332714	94206	119.2676627	35.06265762	5.78598547	13.50536646	29.53013175	MT	2017
0.720701192	92169	119.2676815	34.80874556	1.267944813	13.90723378	27.89985887	MT	2017
0.458328242	93223	119.2679237	35.01755924	3.568236589	13.60558827	29.5170324	MT	2017
0.475459644	92882	119.2679639	34.96187168	4.933393955	13.68549063	29.41914471	STY	2017
0.661016961	92010	119.2680824	34.86303441	4.045890808	13.89973146	28.52307163	MT	2017
0.688883098	91830	119.2680882	34.85117414	2.998065233	13.9293195	28.39873633	MT	2017
0.720582727	92156	119.2682285	34.75873302	4.696914673	13.81683528	27.62279201	ST	2017
0.456648529	94282	119.2683265	35.07977973	5.138525009	13.4903387	29.52813549	MT	2017
0.580514328	92360	119.2683446	34.89785666	3.128839493	13.84905907	28.89011844	MT	2017
0.47179202	92883	119.2684295	34.96642122	4.995897293	13.67935685	29.43934736	STY	2017
0.455887651	94280	119.2684665	35.07017815	6.931158066	13.49455597	29.53244705	MT	2017
0.720550351	92157	119.2685762	34.76422355	4.232217312	13.82136506	27.59011658	ST	2017
0.720554384	91989	119.2686213	34.78009879	2.910137177	13.84823971	27.56940402	MT	2017
0.457651096	93393	119.268699	35.0306202	3.245066404	13.57570882	29.520915	MT	2017
0.468152813	92884	119.2689086	34.97096882	4.999797344	13.67321219	29.45957786	STY	2017
0.720542927	91993	119.2689453	34.79446832	1.707100391	13.87470554	27.70310277	MT	2017
0.720491746	91986	119.2692056	34.7692073	3.803371191	13.82585152	27.56794201	ST	2017
0.673120741	91832	119.269291	34.85832548	3.674887657	13.91196916	28.46847935	MT	2017
0.607415498	92187	119.2692943	34.88576705	3.565438986	13.86695448	28.76504671	MT	2017
0.457426601	93224	119.2693183	35.02195268	3.51761961	13.59672826	29.52161805	MT	2017
0.720593127	92172	119.2693414	34.8227522	1.746034026	13.93489476	28.07646446	MT	2017
0.45551466	94279	119.2693536	35.06671052	6.352419853	13.49716892	29.53410504	MT	2017
0.464727564	92885	119.2693663	34.97551646	4.895354271	13.66669232	29.47880594	STY	2017
0.628323749	92185	119.2694668	34.87639632	3.961193562	13.87703995	28.66964902	MT	2017
0.720506551	91995	119.2695635	34.80330916	1.115555763	13.89455021	27.83021943	MT	2017
0.720555275	91998	119.2695981	34.81717435	1.567586899	13.92780753	28.00908037	MT	2017
0.457066047	93057	119.2697745	35.00784453	3.952728033	13.62580616	29.52312506	MT	2017
0.462487733	92886	119.2697808	34.98006556	4.783024788	13.65913464	29.49144973	STY	2017
0.720572309	92002	119.2698004	34.83088695	2.009320498	13.94555729	28.17005932	MT	2017
0.720434896	92154	119.2698141	34.74905513	6.247909546	13.79891025	27.59213609	MT	2017
0.572786713	92361	119.2700224	34.90178389	3.283617258	13.84013612	28.92570619	MT	2017
0.456885163	93728	119.2700549	35.04135479	3.082670689	13.55848445	29.52485806	STY	2017
0.719270168	91827	119.2700764	34.83951449	2.287070751	13.9447465	28.26247849	MT	2017
0.720444218	91994	119.270089	34.79853765	1.336516023	13.88359211	27.76425469	MT	2017
0.650289983	92011	119.270101	34.86783068	4.149913788	13.89104985	28.57030578	MT	2017
0.460683862	92887	119.2701532	34.98461332	4.669614792	13.65424004	29.5016605	STY	2017
0.564349327	92362	119.2702554	34.90592305	3.405016899	13.83154378	28.96558987	MT	2017
0.720400846	91990	119.2702573	34.78398996	2.549629927	13.84912585	27.5990751	MT	2017
0.458879262	92888	119.270544	34.98915607	4.557737827	13.64934837	29.51192015	STY	2017
0.455841197	94039	119.2706379	35.05508121	4.479683876	13.53070758	29.53101219	MT	2017
0.7005933	91829	119.2706981	34.8471535	2.534704447	13.93951448	28.34548757	MT	2017
0.596371404	92188	119.27088	34.89059355	3.225712299	13.85800158	28.81521137	MT	2017
0.720413876	91997	119.2708873	34.81172092	1.389521956	13.91641726	27.93394595	MT	2017
0.7203343	91987	119.2708901	34.77322341	3.431377649	13.83108385	27.57837269	ST	2017
0.456281849	93849	119.2709346	35.046241	3.175067425	13.5500071	29.528009	STY	2017
0.456586507	93561	119.2709588	35.03707498	3.269900084	13.56706503	29.52599029	STY	2017
0.554091387	92363	119.2709785	34.91040937	3.579455137	13.81876038	29.0143733	STY	2017
0.45740234	92889	119.2711187	34.9936533	4.457438469	13.64461058	29.52022662	STY	2017
0.455957966	93958	119.2711554	35.05083256	3.793553591	13.54138295	29.52989731	MT	2017
0.456036077	93058	119.2711674	35.0122878	3.902378798	13.6162537	29.52847772	MT	2017
0.45679628	92890	119.2711845	34.99775396	4.338569164	13.64017896	29.52376569	STY	2017
0.456140281	93225	119.2712335	35.02610561	3.501380205	13.58811318	29.52817371	MT	2017
0.720292018	91983	119.2713232	34.75497829	4.939939976	13.80380628	27.63520762	ST	2017
0.454886016	94210	119.2714693	35.07663717	6.324606895	13.49356147	29.53667493	MT	2017
0.544943981	92364	119.2714718	34.91495714	3.741235972	13.80542269	29.05845075	STY	2017
0.455221106	94123	119.2714786	35.0596466	5.160646915	13.51939026	29.5343375	MT	2017
0.619113844	92014	119.2715438	34.88058741	3.770317555	13.86992791	28.7105954	MT	2017
0.684790569	91831	119.27158	34.85415633	3.255813599	13.92352012	28.41548533	MT	2017
0.53593988	92365	119.2717546	34.91952477	3.889766216	13.79237165	29.10245064	STY	2017
0.495787632	92541	119.2717622	34.9423956	4.576354504	13.72476589	29.30712946	MT	2017
0.503169841	92540	119.2717806	34.93782168	4.44072628	13.73810434	29.26836151	MT	2017
0.48982743	92542	119.2718259	34.94696833	4.717783451	13.71351883	29.33883128	MT	2017
0.510643149	92539	119.2718388	34.93324735	4.307348251	13.75164253	29.22966094	MT	2017
0.526901516	92366	119.2718772	34.92409794	4.03469801	13.77912293	29.14726648	STY	2017
0.518225842	92538	119.2718881	34.92867268	4.173158169	13.76519868	29.19093423	STY	2017
0.720250929	91991	119.2719056	34.78785092	2.173515797	13.85795736	27.64979204	MT	2017
0.484219282	92713	119.2720004	34.95153822	4.866046906	13.70245513	29.36898995	STY	2017
0.720222107	91984	119.2720608	34.76074883	4.443193913	13.80842428	27.60878448	ST	2017
0.478602473	92714	119.2722915	34.9561035	5.020630837	13.69117548	29.39953575	STY	2017
0.720326613	92001	119.2723131	34.82682795	1.951687455	13.94131111	28.1079672	MT	2017
0.640586954	92012	119.2723397	34.87201996	3.952408552	13.88391332	28.61300326	MT	2017
0.720251332	91996	119.2724059	34.80635769	1.228911161	13.90370236	27.86596882	MT	2017
0.586259946	92189	119.2724338	34.89505244	3.330246687	13.84962341	28.86146136	MT	2017
0.720323006	91826	119.2724851	34.83541371	2.23187995	13.94709411	28.20585109	MT	2017
0.455495139	92891	119.2725446	35.00231522	4.282346249	13.63375849	29.53068355	STY	2017
0.455169752	93059	119.2725827	35.01669769	3.854449511	13.60820701	29.53286012	MT	2017
0.473260567	92715	119.2726797	34.96066348	5.180671692	13.68065443	29.42892164	STY	2017
0.720165376	91988	119.2726992	34.77711514	3.060943127	13.83584591	27.58952677	MT	2017
0.455264208	93394	119.272913	35.03344574	3.420683384	13.57522363	29.53253647	STY	2017
0.720140526	91985	119.2729255	34.7659131	3.994049072	13.81328858	27.58770486	ST	2017
0.454446025	94207	119.2729357	35.06412163	5.802605152	13.50935368	29.53822155	MT	2017
0.469605294	92716	119.2731292	34.96521902	5.249623299	13.67449048	29.44915785	STY	2017
0.720221968	91999	119.2732171	34.81943591	1.693783164	13.93167282	28.02094556	MT	2017
0.713068462	91637	119.273243	34.8430996	2.489383221	13.94180772	28.2887871	MT	2017
0.72012134	91992	119.2733572	34.79181858	1.766735315	13.86750204	27.70060139	MT	2017
0.658414575	91834	119.2734382	34.86484718	3.915122271	13.89703696	28.53246017	MT	2017
0.454096479	94209	119.2734883	35.07277988	7.136055946	13.49732672	29.54014147	MT	2017
0.46596918	92717	119.2736002	34.96977202	5.291300774	13.66828434	29.46947295	STY	2017
0.454051035	94211	119.2736014	35.08096204	5.881659031	13.49268189	29.5404128	MT	2017
0.577326106	92190	119.2738259	34.89949469	3.457408428	13.84023491	28.90264077	MT	2017
0.669350589	91833	119.2738403	34.86085184	3.629638672	13.90749753	28.48339027	MT	2017
0.611738211	92015	119.273884	34.88418864	3.583374977	13.86372282	28.74324487	MT	2017
0.453864825	94208	119.2739595	35.06854384	6.453765392	13.50000918	29.54120428	MT	2017
0.462380124	92718	119.2740578	34.97432475	5.213588715	13.66210662	29.48973141	STY	2017
0.454395998	93060	119.2740909	35.02105479	3.813885689	13.60153783	29.53664366	MT	2017
0.696472496	91639	119.2742008	34.85010548	2.735066414	13.93493384	28.36235842	MT	2017
0.720113906	91820	119.2742243	34.8145902	1.542615175	13.92458987	27.96670187	MT	2017
0.45385923	92892	119.2743983	35.00695782	4.254478455	13.62705284	29.53932507	STY	2017
0.720007122	91812	119.2744016	34.78106064	2.644737482	13.84132672	27.59916557	MT	2017
0.459601398	92719	119.2744782	34.97887841	5.101746082	13.65749786	29.50552239	STY	2017
0.720020152	91816	119.2745341	34.79597705	1.355957747	13.87813626	27.7476361	MT	2017
0.630869432	92013	119.2745583	34.87622855	3.755251646	13.87674116	28.65593939	MT	2017
0.454083074	93226	119.2746063	35.02941118	3.594777107	13.58380328	29.5384171	MT	2017
0.71997278	91809	119.2747115	34.77001496	3.580659628	13.82083615	27.59444456	ST	2017
0.720015424	91817	119.2747348	34.80086119	1.08180213	13.89103345	27.7963872	MT	2017
0.454556241	93562	119.274843	35.03953517	3.448258638	13.56649821	29.53573422	STY	2017
0.719962577	91982	119.2748553	34.75194266	5.302995205	13.79038393	27.64386879	ST	2017
0.457874525	92720	119.274865	34.98343433	4.9885602	13.65332186	29.51534588	STY	2017
0.567500181	92191	119.274868	34.90401367	3.624009609	13.82862149	28.94854829	MT	2017
0.719962855	92153	119.2748741	34.74737449	6.318344593	13.78458583	27.64976541	MT	2017
0.454521557	93729	119.274921	35.04358963	3.420443058	13.55899443	29.53599425	STY	2017
0.602198381	92016	119.2749392	34.88832458	3.436060429	13.85641698	28.78655289	MT	2017
0.720088896	91825	119.274985	34.83139206	2.177694321	13.94763324	28.15310521	MT	2017
0.456158708	92721	119.27525	34.98798765	4.875464439	13.64915091	29.52515721	STY	2017
0.719904796	91806	119.275452	34.75726323	4.643851757	13.79621096	27.62260958	ST	2017
0.681098114	91641	119.2755011	34.85670828	3.275108576	13.91881431	28.43028379	MT	2017
0.557141353	92192	119.2755167	34.90853047	3.787674904	13.81589457	28.99765948	MT	2017
0.719967885	91819	119.2755646	34.8093971	1.354847312	13.91289631	27.90309529	MT	2017
0.7200227	91636	119.2756059	34.83902324	2.435094833	13.94412275	28.23382553	MT	2017
0.453912268	94040	119.2756459	35.05668856	4.537875652	13.53335934	29.53952048	MT	2017
0.453900393	93850	119.2757786	35.04828246	3.414456844	13.55080623	29.53927707	STY	2017
0.454302343	92722	119.2757985	34.99260211	4.770196438	13.64465789	29.5357577	STY	2017
0.452790436	92893	119.2758036	35.01140321	4.206244946	13.61793762	29.54494078	STY	2017
0.649545352	91835	119.2758446	34.86863695	3.892621517	13.89015249	28.5712178	MT	2017
0.719967331	92000	119.2760273	34.82295982	1.881343365	13.93665502	28.05452503	MT	2017
0.546983788	92193	119.2760857	34.91308479	3.95780468	13.80310149	29.04642077	STY	2017
0.719852305	91813	119.2760958	34.78497238	2.231808424	13.85104819	27.63755667	MT	2017
0.453658489	93959	119.2761645	35.05269971	3.939350843	13.54280244	29.54059469	MT	2017
0.45335247	92723	119.2762977	34.9976065	4.650013447	13.63851113	29.54112599	STY	2017
0.452933447	94128	119.2764125	35.07731212	7.104677677	13.49687731	29.54537382	MT	2017
0.719811378	91807	119.2764332	34.76247552	4.156778812	13.80141342	27.60261153	ST	2017
0.537916811	92194	119.2764436	34.91765626	4.116090775	13.78991807	29.09055272	STY	2017
0.452965124	93061	119.2765022	35.02495326	3.841776609	13.5954685	29.54379545	MT	2017
0.592315137	92017	119.276558	34.8926682	3.533015728	13.84812859	28.83149614	MT	2017
0.453340712	94124	119.2765787	35.06116669	5.19301939	13.52266032	29.54251516	MT	2017
0.495903926	92370	119.2765856	34.94056474	4.811925411	13.72139703	29.30413982	STY	2017
0.719796491	91810	119.2765954	34.77396955	3.155480862	13.82768643	27.60165399	MT	2017
0.503291085	92369	119.2766173	34.9359829	4.677295685	13.73437776	29.26538237	STY	2017
0.488601623	92371	119.2766188	34.94514565	4.951255322	13.70871549	29.34300822	MT	2017
0.528574818	92195	119.2766306	34.92223576	4.264964104	13.77600461	29.13669714	STY	2017
0.510789171	92368	119.2766685	34.93140061	4.542913437	13.74795303	29.22659589	STY	2017
0.620608281	91838	119.2766827	34.88041675	3.562493801	13.86821722	28.70158005	MT	2017
0.519188533	92367	119.2766896	34.92681795	4.406538487	13.76179526	29.18378884	STY	2017
0.482806869	92543	119.2767522	34.94972433	5.097239494	13.69747007	29.37425733	MT	2017
0.708746934	91638	119.2767613	34.84606251	2.684563398	13.93922745	28.30656436	MT	2017
0.719833042	91818	119.2768158	34.80459364	1.209029198	13.9014389	27.84252513	MT	2017
0.477224009	92544	119.2770007	34.95429901	5.249544144	13.68625121	29.40471156	STY	2017
0.719869125	91824	119.2772109	34.82762649	2.093320608	13.94296887	28.10495791	MT	2017
0.452016485	92894	119.2772659	35.01580372	4.162991047	13.61088467	29.54877814	MT	2017
0.471984695	92545	119.2773536	34.95886853	5.407664776	13.67614874	29.43361287	STY	2017
0.719715836	91814	119.2776155	34.78898884	1.817760706	13.86140554	27.68416372	MT	2017
0.719800285	91821	119.2776485	34.81757137	1.707230687	13.92929357	27.99103336	MT	2017
0.46703466	92546	119.2777798	34.96343323	5.534062862	13.66677951	29.46123381	STY	2017
0.451894887	92724	119.2778798	35.00239369	4.601233482	13.6317164	29.54891375	STY	2017
0.452639873	93395	119.2779206	35.03614393	3.659681559	13.57528674	29.54518243	MT	2017
0.582154715	92018	119.2779412	34.89715157	3.652328968	13.83992042	28.87818928	STY	2017
0.639906042	91836	119.2779813	34.87279141	3.700202942	13.8830678	28.61367507	MT	2017
0.692935798	91640	119.2779905	34.85263109	2.919298172	13.93027171	28.37650417	MT	2017
0.452563151	94125	119.2780566	35.06559949	5.827527046	13.51276561	29.54641707	MT	2017
0.719786429	91635	119.2781675	34.83486642	2.3823874	13.94633307	28.18333063	MT	2017
0.463422344	92547	119.2782406	34.96799479	5.591587544	13.66058496	29.48154115	STY	2017
0.719629226	91808	119.2783577	34.76664876	3.738308907	13.81144276	27.60438786	ST	2017
0.719631222	91811	119.2783699	34.77797634	2.748193264	13.83465983	27.6085871	MT	2017
0.661900775	91643	119.2784288	34.86411904	3.631983042	13.90079418	28.51475568	MT	2017
0.609669658	91839	119.2786362	34.88476068	3.529860735	13.8584195	28.75065	MT	2017
0.459849107	92548	119.2786991	34.97255504	5.546390057	13.65439673	29.50183367	STY	2017
0.719609624	91815	119.278835	34.79316235	1.408276558	13.87208686	27.73148654	MT	2017
0.719670898	91629	119.2788562	34.81223905	1.507042527	13.92062821	27.93494529	MT	2017
0.45114493	92895	119.2789252	35.02009225	4.134206295	13.60436629	29.55308674	MT	2017
0.452064634	94126	119.2789711	35.06999971	6.479650497	13.50346266	29.54898453	MT	2017
0.451759321	94129	119.2790104	35.08165864	6.743354321	13.49591926	29.55087563	MT	2017
0.457021093	92549	119.2791306	34.97711613	5.4350667	13.65064759	29.5179965	STY	2017
0.451644035	93227	119.2791462	35.03191558	3.796515465	13.58390701	29.55026782	MT	2017
0.451800428	94127	119.2792481	35.07406195	7.104561329	13.50083898	29.55042935	MT	2017
0.7195633	91440	119.2792796	34.84204204	2.639502525	13.9413639	28.25727363	MT	2017
0.450561384	92725	119.2793043	35.00685289	4.552794457	13.62526651	29.55608481	STY	2017
0.719536059	91805	119.2794063	34.7544721	4.858235359	13.78505305	27.63672095	ST	2017
0.719565495	91626	119.2794314	34.79768076	1.02533567	13.88421406	27.77547408	MT	2017
0.570645737	92019	119.2795146	34.90209773	3.847240686	13.82565893	28.93157987	MT	2017
0.454667967	92550	119.2795279	34.9816766	5.321611404	13.64684659	29.53153667	STY	2017
0.674060666	91642	119.2796044	34.85976314	3.286086083	13.91247625	28.4599439	MT	2017
0.452125556	93563	119.279629	35.04093604	3.686318874	13.56828959	29.54735922	STY	2017
0.719512671	91981	119.2796799	34.74997839	5.450661182	13.77943016	27.65314974	ST	2017
0.451989072	93730	119.2798297	35.04542478	3.652797222	13.5600427	29.54816329	STY	2017
0.719489814	91980	119.2799339	34.74569363	6.388840675	13.77719545	27.66011063	MT	2017
0.452947362	92551	119.279936	34.98623328	5.209047318	13.64263422	29.54144998	STY	2017
0.452120872	94041	119.2800811	35.05853056	4.727486134	13.53404348	29.54760199	MT	2017
0.559286064	92020	119.2800985	34.90706016	4.019387722	13.81189457	28.98532048	MT	2017
0.629496507	91837	119.2801272	34.87701297	3.505717993	13.87442674	28.65977367	MT	2017
0.71946609	91616	119.2801302	34.75933384	4.361884117	13.79026316	27.61792255	ST	2017
0.719466658	91622	119.2801566	34.78194525	2.351431608	13.84426153	27.63700327	MT	2017
0.719523796	91628	119.2802152	34.80686768	1.292821646	13.9088276	27.86998797	MT	2017
0.719445018	91619	119.2803181	34.77067775	3.331437588	13.82069584	27.61029122	MT	2017
0.451274247	92552	119.2803354	34.99073086	5.099387169	13.63850945	29.55114053	STY	2017
0.599515929	91840	119.2803364	34.88912257	3.689338923	13.85017746	28.7965558	MT	2017
0.450584805	93062	119.2804938	35.02784231	3.994966269	13.59220205	29.55568135	MT	2017
0.719472345	91627	119.2805668	34.80178033	1.132469773	13.89574882	27.81446403	MT	2017
0.704387964	91442	119.280573	34.8485654	2.874638557	13.93656659	28.32438528	MT	2017
0.449509333	92726	119.2806372	35.01124855	4.501881599	13.61832639	29.56166826	STY	2017
0.548847646	92021	119.2807213	34.91165686	4.194600105	13.79900601	29.03527198	STY	2017
0.451533182	93851	119.2808136	35.05001113	3.637122154	13.55233709	29.55041359	STY	2017
0.651516981	91644	119.2809301	34.86826992	3.691928625	13.89125108	28.56021422	MT	2017
0.71951611	91439	119.2809754	34.83813754	2.572518349	13.94358813	28.21154097	MT	2017
0.449906017	92553	119.2809911	34.99534736	5.000267506	13.63494707	29.55892229	STY	2017
0.719499076	91823	119.2810803	34.82523134	2.077966452	13.94022931	28.06855295	MT	2017
0.538948554	92022	119.2811409	34.91624185	4.356349468	13.78605227	29.08332492	STY	2017
0.71947814	91822	119.2811602	34.82033548	1.886555433	13.93364322	28.01301598	MT	2017
0.719494179	91634	119.281211	34.83067702	2.328723908	13.94370168	28.12920799	MT	2017
0.529327659	92023	119.2813795	34.92082414	4.507515907	13.77150828	29.13073977	STY	2017
0.495313248	92199	119.2814206	34.9391712	5.061381817	13.71680282	29.30488264	STY	2017
0.488015404	92200	119.2814378	34.94375687	5.199532032	13.70413607	29.34374984	STY	2017
0.502695428	92198	119.2814538	34.93458462	4.92613411	13.72938415	29.26613846	STY	2017
0.519897449	92196	119.2814818	34.92541022	4.651590347	13.75720636	29.17794903	STY	2017
0.5106503	92197	119.2814906	34.92999752	4.790080071	13.74307473	29.22500309	STY	2017
0.480857717	92372	119.2815438	34.94834056	5.343206406	13.69139823	29.38244684	STY	2017
0.685768341	91444	119.2815854	34.8555388	3.115024567	13.92308936	28.40691503	MT	2017
0.451491025	93960	119.281616	35.05466151	4.127428532	13.54457833	29.55032265	MT	2017
0.719326592	91623	119.2817044	34.78601045	1.952936292	13.85485738	27.67083133	MT	2017
0.47535348	92373	119.2817597	34.95292064	5.493570328	13.68038407	29.41259647	STY	2017
0.451273896	94042	119.2817807	35.06266827	5.306807518	13.52520918	29.55178529	MT	2017
0.589486436	91841	119.28182	34.89348393	3.826661825	13.84212319	28.8423153	STY	2017
0.449161866	92896	119.2820215	35.02362363	4.214049816	13.59725397	29.56321668	MT	2017
0.470286905	92374	119.2820821	34.95749595	5.650409699	13.67086269	29.44065102	STY	2017
0.450527075	94046	119.2820845	35.07850429	7.685783386	13.4999829	29.55640022	MT	2017
0.448806429	92554	119.2821028	34.99975493	4.934264183	13.6288337	29.56490977	STY	2017
0.719277621	91617	119.2821094	34.76336909	3.94455123	13.79852505	27.61715814	ST	2017
0.617778705	91647	119.2821394	34.88130576	3.646408796	13.86304879	28.71210963	STY	2017
0.719272873	91620	119.2821583	34.77474784	2.92433548	13.82777024	27.61743808	MT	2017
0.719364572	91630	119.2821946	34.81506987	1.666976094	13.9250917	27.95790073	MT	2017
0.448547919	92727	119.2822888	35.01560215	4.471334457	13.60994611	29.56656867	MT	2017
0.465239257	92375	119.2824853	34.96206642	5.787553787	13.66121447	29.46893577	STY	2017
0.460555687	92376	119.2829324	34.9666332	5.881496906	13.65230139	29.49549873	STY	2017
0.57824754	91842	119.2829681	34.89794055	3.97096467	13.83049945	28.89425995	STY	2017
0.641160175	91645	119.2830234	34.87261748	3.551945448	13.88331133	28.60588187	MT	2017
0.719208317	91624	119.2830417	34.79023109	1.546746373	13.8657256	27.71383025	MT	2017
0.715455994	91441	119.2831257	34.84446595	2.828223944	13.93896186	28.27395931	MT	2017
0.450755179	94043	119.2831385	35.06708884	5.93423605	13.51641442	29.55422412	MT	2017
0.457243226	92377	119.2833875	34.97119827	5.869182587	13.64693079	29.51441985	STY	2017
0.447557558	92555	119.2834134	35.00418705	4.879628658	13.62242082	29.57170312	STY	2017
0.719232999	91432	119.283431	34.80967989	1.45258534	13.91633209	27.90117935	MT	2017
0.449838336	93396	119.2834949	35.03797724	3.938205242	13.5770143	29.55862946	MT	2017
0.719153122	91625	119.2837432	34.79481676	1.12644279	13.87795503	27.75945948	MT	2017
0.719124422	91615	119.2838027	34.75667096	4.625259876	13.77980502	27.63130947	ST	2017
0.454469321	92378	119.2838214	34.9757614	5.75679493	13.64331	29.53037187	STY	2017
0.447638677	92728	119.2838337	35.01943864	4.448512077	13.60248692	29.57122167	MT	2017
0.606244608	91648	119.2839791	34.8857251	3.816703081	13.85231039	28.7640302	STY	2017
0.719100377	91621	119.2840175	34.77878252	2.521310329	13.83702485	27.64250374	MT	2017
0.719227837	91438	119.2840228	34.83481059	2.552211523	13.94292918	28.16775204	MT	2017
0.719093416	91618	119.2840509	34.76739052	3.53599906	13.80941835	27.62188206	ST	2017
0.449605967	94130	119.2840698	35.08333758	7.350839615	13.49830389	29.56078425	MT	2017
0.449019905	93228	119.2841172	35.03391974	4.044587612	13.58299993	29.56306903	MT	2017
0.664668675	91446	119.284126	34.86364646	3.427240849	13.90346325	28.49997881	MT	2017
0.696835192	91443	119.2841355	34.85146808	3.069063902	13.9301253	28.35652664	MT	2017
0.45045737	94044	119.2842146	35.07137123	6.544173241	13.50846667	29.55550238	MT	2017
0.45173326	92379	119.2842328	34.98032644	5.643967629	13.63972729	29.54625005	STY	2017
0.450128035	94045	119.2843047	35.07498113	7.077771664	13.50543181	29.55744899	MT	2017
0.719070963	91804	119.284387	34.75254855	4.980602264	13.77654425	27.64224422	ST	2017
0.568003954	91843	119.2845424	34.90194151	4.135705948	13.81756118	28.94183638	STY	2017
0.449644977	93564	119.2845987	35.04276145	3.928025007	13.56949004	29.55925999	STY	2017
0.71909949	91431	119.2846402	34.80412079	1.198269844	13.90354126	27.84425439	MT	2017
0.449620317	92380	119.2846461	34.98488026	5.531904221	13.63576641	29.55856673	STY	2017
0.558881643	91844	119.2846955	34.90606225	4.264901161	13.80668977	28.98518665	STY	2017
0.719034381	91803	119.2847898	34.74829369	5.519001007	13.7739265	27.65272764	ST	2017
0.450245701	93961	119.2848777	35.05934746	4.735236168	13.53789834	29.55596998	MT	2017
0.446387262	92556	119.284886	35.00855852	4.83601284	13.61647436	29.57795531	STY	2017
0.449630194	93731	119.2848983	35.04696064	3.873576641	13.56197989	29.55928079	STY	2017
0.719053988	91430	119.2849354	34.79909161	1.117271423	13.88998587	27.80013462	MT	2017
0.719016206	91802	119.2849934	34.74401254	6.45939827	13.77208401	27.65485684	MT	2017
0.719126118	91633	119.285051	34.82727985	2.280180693	13.94061143	28.08174222	MT	2017
0.447317485	92382	119.2851026	34.99344832	5.304663181	13.62966582	29.57210439	STY	2017
0.67710071	91445	119.2851495	34.85893063	3.323884487	13.91413576	28.44404352	MT	2017
0.629687721	91646	119.285153	34.87679118	3.719630241	13.87215238	28.65675533	MT	2017
0.448035811	92381	119.2851884	34.98939	5.430835724	13.63177771	29.56773982	STY	2017
0.447854616	93063	119.2852245	35.02998283	4.221567154	13.58804475	29.56933104	MT	2017
0.548685051	91845	119.2853906	34.91057783	4.441532135	13.79388517	29.03393731	STY	2017
0.652977577	91447	119.2855099	34.86815301	3.59302783	13.8925627	28.55172763	MT	2017
0.719068435	91632	119.2855857	34.82254516	2.069117069	13.93706479	28.02781588	MT	2017
0.719069973	91241	119.2856653	34.8399628	2.769053698	13.94140541	28.21981988	MT	2017
0.445961739	92557	119.285679	35.01263667	4.761970997	13.61190556	29.58011787	STY	2017
0.719032472	91631	119.2858056	34.81774915	1.844846964	13.92930074	27.97885381	MT	2017
0.718936195	91425	119.2858104	34.78293189	2.110959053	13.84788244	27.67837061	MT	2017
0.538071763	91846	119.2858588	34.91514032	4.605386734	13.77937992	29.08546081	STY	2017
0.449512712	93852	119.285867	35.05152412	3.837206841	13.55454514	29.55953783	STY	2017
0.718916239	91422	119.2859355	34.77147946	3.128966332	13.8205622	27.62640644	MT	2017
0.59515227	91649	119.2860606	34.89047833	3.996143818	13.84313145	28.81420337	STY	2017
0.528121541	91847	119.2861316	34.91972758	4.758951664	13.76457745	29.13453416	STY	2017
0.493658301	92027	119.2862585	34.93808929	5.318490028	13.71017314	29.3112604	STY	2017
0.48648626	92028	119.2862685	34.94267895	5.456510544	13.69773695	29.3495585	STY	2017
0.518823857	92024	119.2862707	34.92431646	4.905381203	13.75035959	29.18111839	STY	2017
0.50091261	92026	119.2862872	34.93349878	5.182568073	13.72252461	29.27308865	STY	2017
0.509745042	92025	119.2863073	34.92890774	5.045571804	13.73636825	29.22735089	STY	2017
0.479361313	92201	119.2863577	34.94726686	5.599370956	13.68511355	29.38818465	STY	2017
0.718864871	91419	119.2865298	34.76036781	4.244677544	13.78680462	27.63135082	ST	2017
0.473052656	92202	119.2865508	34.95185149	5.748492718	13.67412633	29.4228824	STY	2017
0.446387658	92897	119.2865613	35.02590486	4.417068958	13.59195862	29.57731011	MT	2017
0.445510994	92383	119.2865825	34.99750137	5.270978451	13.6250511	29.58216058	STY	2017
0.708422881	91243	119.2867095	34.84737157	3.022297382	13.93341452	28.30377998	MT	2017
0.718930667	91433	119.2867228	34.81248652	1.614780188	13.92077236	27.92502077	MT	2017
0.468020107	92203	119.2868495	34.95643151	5.904289246	13.66463415	29.45089608	STY	2017
0.449538459	93962	119.2868824	35.06401955	5.375679016	13.52965542	29.55916287	MT	2017
0.718827452	91426	119.2870337	34.78711232	1.710703492	13.85874652	27.70968943	MT	2017
0.448877625	94047	119.2870917	35.08045987	7.844414234	13.50395826	29.5633431	MT	2017
0.617960129	91450	119.287095	34.88108842	3.877040386	13.86080297	28.70914997	STY	2017
0.582542564	91650	119.2871941	34.89539639	4.156810761	13.82983709	28.8722908	STY	2017
0.46298612	92204	119.2872327	34.96100656	6.047028542	13.65498612	29.47925777	STY	2017
0.449136043	93853	119.287413	35.05590386	4.152409077	13.54790696	29.56100268	MT	2017
0.688094243	91245	119.2874733	34.85480371	3.26887393	13.92305124	28.39406303	MT	2017
0.457983573	92205	119.2876661	34.96557767	6.13366127	13.64524741	29.50782046	STY	2017
0.444417065	92384	119.2877043	35.00192174	5.204900742	13.61890887	29.58819027	STY	2017
0.718749836	91423	119.2877189	34.77553308	2.727365732	13.82953701	27.64648809	MT	2017
0.718868628	91437	119.287768	34.8309096	2.519528627	13.93978295	28.11495197	MT	2017
0.718808229	91233	119.2878572	34.80694308	1.355139375	13.91127606	27.87218227	MT	2017
0.444863051	92729	119.2878844	35.0217705	4.619987965	13.59536961	29.58568775	MT	2017
0.718756889	91428	119.2878866	34.79188006	1.267160535	13.87128325	27.74010951	MT	2017
0.642091027	91448	119.2879441	34.8718197	3.739099264	13.88194464	28.59959381	MT	2017
0.44728106	93397	119.2880266	35.03999944	4.152978897	13.57371888	29.57136979	STY	2017
0.448943047	94131	119.288063	35.0864186	7.491020203	13.50077747	29.56245562	MT	2017
0.454335439	92206	119.2881137	34.97014636	6.183526993	13.63933108	29.5288353	STY	2017
0.71870494	91420	119.2881912	34.76464789	3.80761838	13.79953282	27.63456022	ST	2017
0.449131532	93963	119.2883447	35.06843862	5.994821549	13.521873	29.56087342	MT	2017
0.444261278	92558	119.2883547	35.01663446	4.8019104	13.60324783	29.58895283	STY	2017
0.570639352	91651	119.2884277	34.89991449	4.313937664	13.81618414	28.92764142	STY	2017
0.71867974	91614	119.2885394	34.75553724	4.728698254	13.77727648	27.63927324	ST	2017
0.4516452	92207	119.288551	34.97471474	6.071268559	13.63570536	29.54441701	STY	2017
0.448731395	93965	119.2885589	35.07724495	7.318099976	13.50849005	29.56332595	MT	2017
0.718793164	91240	119.2885838	34.83591444	2.729757786	13.94041538	28.16826503	MT	2017
0.606328215	91451	119.2888695	34.88538341	4.043222904	13.84955239	28.76152739	STY	2017
0.449010304	92208	119.2889536	34.97927583	5.958124638	13.6321451	29.5598221	STY	2017
0.718661703	91429	119.289021	34.79616112	1.124464274	13.88317522	27.77870056	MT	2017
0.669027925	91247	119.2890797	34.86210868	3.533824682	13.90557099	28.47840567	MT	2017
0.443343957	92385	119.2891242	35.00642161	5.154265404	13.61307773	29.5939425	STY	2017
0.718724287	91242	119.2892333	34.84332977	2.975866318	13.93667189	28.25175314	MT	2017
0.559488491	91652	119.2893656	34.90452466	4.499925137	13.80275434	28.98018682	STY	2017
0.446320499	92209	119.2893796	34.9838582	5.84631443	13.62852742	29.57567716	STY	2017
0.44774108	93732	119.2894173	35.0486415	4.057662487	13.56150958	29.56800296	STY	2017
0.718641346	91232	119.2894192	34.80140734	1.120634317	13.89749387	27.8252271	MT	2017
0.718706605	91436	119.2894408	34.82530519	2.293407202	13.93757844	28.05359713	MT	2017
0.445901433	93229	119.289455	35.03591071	4.306186199	13.57888441	29.57876361	STY	2017
0.718587752	91613	119.2895377	34.75108109	4.899629593	13.77337884	27.64785585	ST	2017
0.718577668	91424	119.289586	34.77978981	2.305770397	13.84095548	27.6757555	MT	2017
0.444846739	92210	119.2898921	34.98848535	5.739369869	13.62503468	29.58428444	STY	2017
0.448688279	93964	119.2899335	35.07310795	6.659825802	13.51372178	29.56273707	MT	2017
0.630096143	91449	119.2899485	34.87609359	3.899854422	13.87045429	28.65285534	STY	2017
0.718549688	91612	119.289965	34.74677116	4.720998287	13.76950284	27.6549186	ST	2017
0.448488198	93854	119.2899991	35.06052556	4.770630837	13.54147253	29.56349814	MT	2017
0.699615967	91244	119.2900074	34.85071839	3.221256971	13.92660557	28.34162602	MT	2017
0.718530561	91421	119.2900295	34.76863678	3.398993015	13.81149082	27.63824295	MT	2017
0.71854217	91611	119.2900565	34.74234139	6.527534962	13.76765248	27.62337039	MT	2017
0.549127605	91653	119.29007	34.90907588	4.675850391	13.78960492	29.02967209	STY	2017
0.71862597	91435	119.2901989	34.82006622	2.023011923	13.93295277	27.99889089	MT	2017
0.656216166	91248	119.290222	34.86656474	3.695791483	13.89374723	28.53521468	MT	2017
0.443601137	92211	119.2903178	34.99344508	5.616344929	13.62163669	29.5916024	STY	2017
0.446947213	93565	119.2903271	35.04451419	4.177782059	13.56866919	29.5721388	STY	2017
0.718594685	91434	119.2903753	34.81525802	1.800056815	13.92518037	27.95060538	MT	2017
0.447739242	94048	119.2904004	35.08334771	8.007966995	13.50621651	29.56824027	MT	2017
0.444796578	93064	119.2904254	35.03168296	4.47990036	13.58435993	29.58478881	STY	2017
0.442500118	92386	119.2905361	35.0113121	5.092029095	13.60763662	29.59832195	STY	2017
0.538181343	91654	119.2905905	34.9136108	4.842470169	13.77388425	29.08275221	STY	2017
0.596652093	91452	119.2908544	34.88909739	4.210829735	13.83974145	28.80518066	STY	2017
0.5274305	91655	119.2908589	34.91820982	4.996564388	13.75851227	29.13577926	STY	2017
0.443982629	92898	119.2908596	35.02798117	4.611139298	13.58831523	29.58940218	STY	2017
0.678973431	91246	119.2909712	34.85836569	3.479842424	13.91372126	28.43323081	MT	2017
0.517917273	91848	119.2910459	34.92280523	5.146107674	13.74404545	29.18345393	STY	2017
0.491599337	91851	119.2910992	34.936602	5.562902927	13.70246385	29.31980531	STY	2017
0.484448315	91852	119.2911001	34.94119998	5.700562	13.69002721	29.35813339	STY	2017
0.50880453	91849	119.2911186	34.92740406	5.28881073	13.72994949	29.22988511	STY	2017
0.49998925	91850	119.2911213	34.93200323	5.426942349	13.71604278	29.2755694	STY	2017
0.477356888	92029	119.2911671	34.94579646	5.842844009	13.67743444	29.39673492	STY	2017
0.718500639	91234	119.2912099	34.80988702	1.515134096	13.91625141	27.89782186	MT	2017
0.447178562	93733	119.2912261	35.05258188	4.048754215	13.5550951	29.5704334	MT	2017
0.718427374	91427	119.2913282	34.78880948	1.462443709	13.86452101	27.7301608	MT	2017
0.471015526	92030	119.29133	34.95039012	5.991043568	13.66775677	29.43175761	STY	2017
0.585558456	91453	119.2914748	34.89335619	4.338680744	13.82779252	28.85634062	STY	2017
0.465326079	92031	119.2915975	34.95497956	6.145247459	13.65815735	29.46361928	STY	2017
0.441732529	92212	119.2916541	34.99832741	5.549145699	13.61687927	29.60223611	STY	2017
0.718383642	91418	119.2916584	34.75838921	4.432676792	13.78286802	27.64393443	ST	2017
0.617979472	91251	119.2918701	34.88045856	4.071127415	13.85882432	28.70700814	STY	2017
0.718356075	91225	119.2918892	34.77257726	2.991473436	13.82279494	27.64816969	MT	2017
0.449867081	94132	119.2919328	35.08956304	7.55025816	13.50438355	29.55475381	MT	2017
0.460336787	92032	119.2919546	34.95956417	6.304519177	13.64854185	29.49192023	STY	2017
0.447877639	93855	119.2920701	35.06484574	5.372468948	13.53434776	29.56607436	MT	2017
0.718333596	91228	119.2922388	34.78398261	1.872130513	13.85251351	27.70550515	MT	2017
0.718442304	91046	119.2922731	34.83899742	2.93747735	13.9386966	28.19917317	MT	2017
0.455481267	92033	119.2923705	34.96414453	6.395637989	13.63922665	29.51982218	STY	2017
0.718420658	91239	119.2924791	34.83336695	2.753076792	13.93760175	28.13852154	MT	2017
0.455489823	94213	119.2925719	35.09723114	6.232336044	13.50207336	29.52141815	MT	2017
0.4469298	93734	119.2927178	35.05674099	4.142030716	13.54888919	29.57116671	MT	2017
0.573821971	91454	119.2927325	34.89778826	4.509122849	13.81431878	28.91072627	STY	2017
0.447353032	93966	119.2927332	35.08016126	7.623072147	13.51190079	29.569153	MT	2017
0.641376141	91249	119.2927407	34.87124272	3.895422459	13.8795475	28.60076919	MT	2017
0.718276622	91222	119.2927555	34.7621185	4.052695751	13.79384252	27.64589466	ST	2017
0.710208375	91048	119.292767	34.84680757	3.18610096	13.92954855	28.2932376	MT	2017
0.718335266	91038	119.2928039	34.8048629	1.286622167	13.90645226	27.85733019	MT	2017
0.451453019	92034	119.292811	34.96872227	6.461500168	13.6328107	29.54321912	STY	2017
0.718383491	91238	119.292845	34.82822836	2.515269756	13.93626406	28.08357791	MT	2017
0.718268025	91226	119.2928485	34.77646816	2.589205742	13.83354709	27.66608403	MT	2017
0.444765973	93398	119.2928597	35.04057046	4.400606155	13.57296691	29.58374348	STY	2017
0.441280246	92559	119.2928991	35.01936326	4.992055416	13.59566879	29.60454255	STY	2017
0.440591476	92213	119.2929216	35.00291148	5.486943722	13.61126166	29.60853647	STY	2017
0.718292956	91231	119.293004	34.79781645	1.067790866	13.88868223	27.79635515	MT	2017
0.441975161	92730	119.2930418	35.02418574	5.081825733	13.59105207	29.6002896	STY	2017
0.451778328	94133	119.2931274	35.09388677	6.980841637	13.50212174	29.54283464	MT	2017
0.448390528	92035	119.2932464	34.97329812	6.395113468	13.6283498	29.56114713	STY	2017
0.690454015	91050	119.293264	34.85419274	3.423830271	13.91966459	28.38107641	MT	2017
0.718231025	91230	119.2935237	34.79313753	1.164486766	13.87645549	27.76235682	MT	2017
0.445751279	92036	119.2936753	34.97787263	6.283407211	13.62473498	29.57670964	STY	2017
0.562059328	91455	119.2937402	34.90233256	4.693706989	13.80098216	28.96596217	STY	2017
0.71818505	91417	119.2937954	34.75428306	4.84308815	13.77716155	27.65313396	ST	2017
0.447350507	93856	119.2938846	35.06907525	5.96749258	13.52717034	29.56830197	MT	2017
0.446872297	94049	119.2939315	35.08644102	7.99580431	13.50899316	29.5713941	MT	2017
0.718271507	91237	119.2939794	34.82289001	2.259385109	13.93366132	28.02664184	MT	2017
0.443424368	92037	119.2940076	34.98238954	6.167943478	13.62131202	29.59057473	STY	2017
0.605050035	91252	119.294131	34.88506091	4.275386334	13.84609304	28.76511201	STY	2017
0.440052437	92387	119.2942055	35.01498929	5.202192783	13.60044402	29.61122973	STY	2017
0.445502738	93566	119.2943644	35.0487648	4.285196781	13.56293995	29.57859631	MT	2017
0.718115395	91223	119.294445	34.76599219	3.656691313	13.80516339	27.65145735	MT	2017
0.441689862	92038	119.2944988	34.9870321	6.058328152	13.61778864	29.60085532	STY	2017
0.550809984	91456	119.2945288	34.9069656	4.831884384	13.78657632	29.01952725	STY	2017
0.439595309	92214	119.2945371	35.00720476	5.454754829	13.60603781	29.61376747	STY	2017
0.718195088	91235	119.2945482	34.81294369	1.717150807	13.92136078	27.92491658	MT	2017
0.665319237	91052	119.2946807	34.86291028	3.726885796	13.90024266	28.49260173	MT	2017
0.718192348	91047	119.2948061	34.84298803	3.132457733	13.93297976	28.25040589	MT	2017
0.718090655	91416	119.2948179	34.75007914	4.848121643	13.77351461	27.66134104	ST	2017
0.629065213	91250	119.2948724	34.87548723	4.07593298	13.86771708	28.65541411	STY	2017
0.442980025	93230	119.2949118	35.03725059	4.595442295	13.57657813	29.59331435	STY	2017
0.447009324	93858	119.2951738	35.07678545	7.198315144	13.51776582	29.56974938	MT	2017
0.44037615	92039	119.2951939	34.99155032	5.964639664	13.61437325	29.60850694	STY	2017
0.718145838	91236	119.2952181	34.81765686	1.989198089	13.92896338	27.97174316	MT	2017
0.446630712	93735	119.2952541	35.06077595	4.690670967	13.54522228	29.57157855	MT	2017
0.447195105	93857	119.2953348	35.07301465	6.598838329	13.5215427	29.56849507	MT	2017
0.718079342	91037	119.295396	34.80100663	1.119953752	13.89794052	27.82630515	MT	2017
0.718033508	91610	119.2954014	34.74150585	6.392827988	13.77792965	27.50276546	MT	2017
0.441883465	93065	119.2954404	35.03344219	4.741336346	13.58064426	29.59961122	STY	2017
0.538351423	91457	119.2955084	34.91199718	5.089563847	13.76824916	29.07966564	STY	2017
0.590503527	91253	119.2955167	34.89007633	4.475411415	13.82983845	28.83159012	STY	2017
0.718021239	91415	119.2955687	34.74565693	4.572449207	13.77120997	27.66072609	MT	2017
0.526818418	91458	119.2955761	34.91699877	5.243540287	13.75202493	29.1366402	STY	2017
0.651582173	91053	119.2955853	34.8674161	3.883213043	13.88765394	28.55370802	MT	2017
0.452336508	94212	119.2956158	35.09606099	7.019091606	13.50407712	29.53814786	MT	2017
0.718001443	91227	119.2957156	34.7797039	2.25437665	13.84277944	27.69065669	MT	2017
0.516293037	91656	119.295819	34.92165742	5.398021221	13.73663523	29.18943066	STY	2017
0.454929491	94214	119.295857	35.09920865	6.455327034	13.50366163	29.52285758	MT	2017
0.507185295	91657	119.2959273	34.92627553	5.543895721	13.72241618	29.23591968	STY	2017
0.489715661	91659	119.2959438	34.93548603	5.820937634	13.69454073	29.32744883	STY	2017
0.48183791	91660	119.2959445	34.94009039	5.958007813	13.68128753	29.36984243	STY	2017
0.498360241	91658	119.2959536	34.93088088	5.683744907	13.70843707	29.28174997	STY	2017
0.700190308	91049	119.2959575	34.85021638	3.384889603	13.9228101	28.3365346	MT	2017
0.717989568	91229	119.2959796	34.78819463	1.412204623	13.86455918	27.73926472	MT	2017
0.475119465	91853	119.2959999	34.94469333	6.099686623	13.67017723	29.40658658	STY	2017
0.44618031	93967	119.2960292	35.08374243	7.84791851	13.51391192	29.57428282	MT	2017
0.438602157	92215	119.2961072	35.01096707	5.436822891	13.60083758	29.61902329	STY	2017
0.438910224	92040	119.2961239	34.9959755	5.905576229	13.61058414	29.6169974	STY	2017
0.468845674	91854	119.2961427	34.94929375	6.246798039	13.66066922	29.44140263	STY	2017
0.444055294	93399	119.2962081	35.04491335	4.495466232	13.56874499	29.58618383	MT	2017
0.717943097	91224	119.2962708	34.7699987	3.246922016	13.81653419	27.66049733	MT	2017
0.718017131	91039	119.2962863	34.80852038	1.49788022	13.91275564	27.88887944	MT	2017
0.678204636	91051	119.2962909	34.85822125	3.635582209	13.91095892	28.43440814	MT	2017
0.718056939	91045	119.2963071	34.8357921	2.962951183	13.93593462	28.16304026	MT	2017
0.440660046	92899	119.2963667	35.0290312	5.519114971	13.58517009	29.60647149	STY	2017
0.462604752	91855	119.2963865	34.95389031	6.399641514	13.65097403	29.4765638	STY	2017
0.450638317	94134	119.2965074	35.09283533	7.466835022	13.50890388	29.54758179	MT	2017
0.438027078	92041	119.2965287	35.00008052	5.810720921	13.60768745	29.62223157	STY	2017
0.444794553	93567	119.2965525	35.05288719	4.323009491	13.55638096	29.58170453	MT	2017
0.448400147	94050	119.2965672	35.08981852	7.907520294	13.51073392	29.56077965	MT	2017
0.717911066	91221	119.2966744	34.75817103	4.44280529	13.78390374	27.65593926	ST	2017
0.617277223	91056	119.2966916	34.87974523	4.251261711	13.8564185	28.7081324	STY	2017
0.457300672	91856	119.2967213	34.95848228	6.557647228	13.64130874	29.50688266	STY	2017
0.578449131	91254	119.2967811	34.89459515	4.653941631	13.81614824	28.88721023	STY	2017
0.452877093	91857	119.2971206	34.96306998	6.711155891	13.63347268	29.53246962	STY	2017
0.446162616	93736	119.2972879	35.06454906	5.216982842	13.53992408	29.57330817	MT	2017
0.438749208	92560	119.2973754	35.0212456	6.350008965	13.59090715	29.61751461	STY	2017
0.717951831	91044	119.2973879	34.83094516	2.758677244	13.9342502	28.11095544	MT	2017
0.717877592	91036	119.2974082	34.79708422	1.094634295	13.8879959	27.79690356	MT	2017
0.448878515	91858	119.2975508	34.96765416	6.753103733	13.62706404	29.55585867	STY	2017
0.717913862	91043	119.2977509	34.82590482	2.507803679	13.93231881	28.05738502	MT	2017
0.717799153	91031	119.2978175	34.77449626	2.788128138	13.82907478	27.68014238	MT	2017
0.566647141	91255	119.2979024	34.89911358	4.835319996	13.80268131	28.94230989	STY	2017
0.44494961	91859	119.2979862	34.97223608	6.721595287	13.62069446	29.57913333	STY	2017
0.639384641	91054	119.2979955	34.87122002	4.068917751	13.87584831	28.60749846	MT	2017
0.444852233	93568	119.2980989	35.05676961	4.246677399	13.55228266	29.58053895	MT	2017
0.445967197	93859	119.2981084	35.08032018	7.449502468	13.51924134	29.57431017	MT	2017
0.442155235	93231	119.2982896	35.04114217	4.714269638	13.57282635	29.5964369	STY	2017
0.717743938	91028	119.2984103	34.76216966	4.034048557	13.79537814	27.66344059	MT	2017
0.442341037	91860	119.2984147	34.97681039	6.604897022	13.6170802	29.59467206	STY	2017
0.717848661	90851	119.2984271	34.84003858	3.153382063	13.93152091	28.21583969	MT	2017
0.452706612	94135	119.2985205	35.09660724	7.140063286	13.50954336	29.53429529	MT	2017
0.436655013	92042	119.2985342	35.00401116	5.840957165	13.60127772	29.62961956	STY	2017
0.438923455	91862	119.298665	34.98540521	6.373841286	13.61118842	29.61544038	STY	2017
0.437239783	92388	119.2987784	35.01746066	5.784598351	13.59218204	29.625981	STY	2017
0.605528897	91057	119.2988055	34.88357063	4.446743488	13.84365852	28.76089058	STY	2017
0.717735188	91035	119.2988065	34.79299238	1.21963203	13.87792616	27.7760382	MT	2017
0.554743817	91256	119.298816	34.90364741	4.957714081	13.78765917	28.99866192	STY	2017
0.44027597	91861	119.2989011	34.98134831	6.504191876	13.61334489	29.60700013	STY	2017
0.688666603	90854	119.2989354	34.85422253	3.595168829	13.91545705	28.38663765	MT	2017
0.717749202	90841	119.2989921	34.80415178	1.321095228	13.90399902	27.85425988	MT	2017
0.445849386	93737	119.2990198	35.06756925	5.697939396	13.53624286	29.57425953	MT	2017
0.438324265	92731	119.2990258	35.02514792	7.09683609	13.58502137	29.61924947	STY	2017
0.717783324	91042	119.2990848	34.82156359	2.296802998	13.92973338	28.01106068	MT	2017
0.717689724	91033	119.2990878	34.78363621	1.84748435	13.85391406	27.72077586	MT	2017
0.717679784	91220	119.2991539	34.75403328	4.855599403	13.77899961	27.6604342	ST	2017
0.711396399	90852	119.2992632	34.84556297	3.344156265	13.9263877	28.2851834	MT	2017
0.54320492	91257	119.2994777	34.90816696	5.080541134	13.77109614	29.05414067	STY	2017
0.717722101	91040	119.2995711	34.81331982	1.834233642	13.92125686	27.92970576	MT	2017
0.59334087	91058	119.2995968	34.88770417	4.592497826	13.83029726	28.81666847	STY	2017
0.446189647	93739	119.2996962	35.07462406	6.820196629	13.52531599	29.5719967	MT	2017
0.443101471	93400	119.2997118	35.04899313	4.582298756	13.56431678	29.59001162	MT	2017
0.437252408	91863	119.2998695	34.98958167	6.353799343	13.60699051	29.62507801	STY	2017
0.445940126	93738	119.2998796	35.07106981	6.258879662	13.53127985	29.57330175	MT	2017
0.666637807	90856	119.2999495	34.86138515	3.840188742	13.89945438	28.48448007	MT	2017
0.440356965	93066	119.2999548	35.03720648	4.95033598	13.57553326	29.60638862	STY	2017
0.71758556	91029	119.3000717	34.76628882	3.613271713	13.80702845	27.67195576	MT	2017
0.445152779	93860	119.30012	35.08372539	7.702700615	13.51957163	29.57805372	MT	2017
0.445939692	93968	119.30022	35.08822651	8.10333252	13.51677726	29.57332005	MT	2017
0.523772665	91259	119.3003079	34.9164158	5.48307085	13.74284483	29.14965213	STY	2017
0.449194282	94051	119.30032	35.09272761	7.878180027	13.51431217	29.55392011	MT	2017
0.717656993	91041	119.3003791	34.81764316	2.100977182	13.92733865	27.96919936	MT	2017
0.625280571	91055	119.3004244	34.87583185	4.274310589	13.86227046	28.67017774	MT	2017
0.717568646	91034	119.3004828	34.78903618	1.328921437	13.86827379	27.75648393	MT	2017
0.71754843	91219	119.3005579	34.74985906	4.846624851	13.7772997	27.65965146	ST	2017
0.532669331	91258	119.3005914	34.91229565	5.364392757	13.75526718	29.10528946	STY	2017
0.513463965	91459	119.3006002	34.92098518	5.648554802	13.72785038	29.20154305	STY	2017
0.653848811	90857	119.3006043	34.86576161	3.989603996	13.88782706	28.54141713	MT	2017
0.4445216	93569	119.300632	35.06046337	4.538167477	13.54902096	29.58113858	MT	2017
0.435877851	91864	119.3006666	34.99412425	6.294077396	13.60338165	29.63316371	STY	2017
0.435436419	92216	119.300717	35.0131931	5.700558186	13.59090977	29.63603728	STY	2017
0.504108249	91460	119.3007403	34.92558574	5.806019306	13.7139615	29.24949659	STY	2017
0.495414488	91461	119.300786	34.93019414	5.953645706	13.69985553	29.29486468	STY	2017
0.486916254	91462	119.3007894	34.93480234	6.092314243	13.68583846	29.34001812	STY	2017
0.478623653	91463	119.3007957	34.93941001	6.23022747	13.67194455	29.38490492	STY	2017
0.717526152	91609	119.3007967	34.74216444	4.439734459	13.77688771	27.58691731	MT	2017
0.472214004	91661	119.300849	34.94401627	6.371089935	13.66216438	29.42017911	STY	2017
0.435107314	92043	119.3008963	35.00810199	5.892483234	13.5940399	29.63793687	STY	2017
0.717505569	91032	119.300972	34.77834225	2.391438007	13.84009791	27.70720752	MT	2017
0.46603271	91662	119.3009829	34.94862025	6.517652512	13.65267199	29.45470448	STY	2017
0.580745047	91059	119.3010186	34.89212685	4.773481846	13.81597203	28.87460084	STY	2017
0.438799757	92900	119.3010498	35.03324868	5.143179894	13.57734463	29.61526162	STY	2017
0.717489093	91414	119.3011998	34.74574761	4.590204239	13.77511863	27.65909606	MT	2017
0.459868221	91663	119.3012134	34.95322047	6.670091629	13.64299857	29.48966875	STY	2017
0.717528795	90840	119.3012223	34.80015343	1.214361906	13.89632769	27.82328374	MT	2017
0.717566103	90850	119.3014274	34.83576553	3.116402626	13.93144814	28.16402575	MT	2017
0.434795205	91865	119.3014505	34.9991141	6.208290577	13.59904717	29.63948892	STY	2017
0.717523851	90843	119.3015299	34.80892635	1.620811224	13.91294311	27.89427046	MT	2017
0.453895747	91664	119.3015335	34.95781619	6.827415466	13.63341588	29.5240941	STY	2017
0.698311621	90853	119.3015655	34.85024343	3.554485798	13.91866047	28.34252862	MT	2017
0.445438677	93740	119.3016541	35.07752629	7.059361935	13.52592323	29.57538136	MT	2017
0.717434146	91030	119.3016794	34.770601	3.173091173	13.8191741	27.68266092	MT	2017
0.441290366	93232	119.3017167	35.04515064	4.837492943	13.56815765	29.59979343	MT	2017
0.449878211	91665	119.3019194	34.96240749	6.983742237	13.62695592	29.54751405	STY	2017
0.717411471	91027	119.3019674	34.75816687	4.430617809	13.78753642	27.67137074	ST	2017
0.442737835	93401	119.3019729	35.05285884	4.591158867	13.55981543	29.59098509	MT	2017
0.611109689	90861	119.3021246	34.88065099	4.480844021	13.84742591	28.73391601	STY	2017
0.568957213	91060	119.3021964	34.89660676	4.956469536	13.8025173	28.929469	STY	2017
0.675828599	90855	119.3022257	34.85782315	3.802497625	13.90461202	28.44248116	MT	2017
0.437041924	92732	119.3022901	35.02942544	5.531680584	13.57703137	29.62536452	STY	2017
0.445885161	91666	119.3023406	34.96699584	6.98005867	13.62043259	29.57107327	STY	2017
0.717462493	90848	119.3024951	34.82764151	2.742497444	13.92982771	28.07431345	MT	2017
0.435500985	92561	119.3025185	35.0214536	5.592087746	13.58313154	29.63468731	STY	2017
0.717459518	90849	119.302557	34.83155956	2.958158255	13.93131562	28.11573758	MT	2017
0.444497049	93570	119.3027106	35.06400792	5.102397442	13.54537501	29.58016081	MT	2017
0.639623132	90858	119.3027154	34.87030383	4.189697743	13.87432178	28.60441459	MT	2017
0.444846194	93741	119.302751	35.08082378	7.334424973	13.52510428	29.57832796	MT	2017
0.441941107	91667	119.3027684	34.97158198	7.027274132	13.61389949	29.59465068	STY	2017
0.717366271	90839	119.3028323	34.79632545	1.21191442	13.88734278	27.80182265	MT	2017
0.556733198	91061	119.3031898	34.90113994	5.135042667	13.786309	28.9871593	STY	2017
0.439125948	91668	119.3031974	34.97617713	6.937161446	13.6090497	29.61161133	STY	2017
0.717366605	90651	119.303429	34.8410862	3.335080385	13.92554429	28.23191089	MT	2017
0.717332254	90842	119.303477	34.8059685	1.483704209	13.90755886	27.87044039	MT	2017
0.442972117	93402	119.3035067	35.05662566	4.546122074	13.55554778	29.58875546	MT	2017
0.437057554	91669	119.3036598	34.98082506	6.858551979	13.60528694	29.62410057	STY	2017
0.439284348	93067	119.3036808	35.04132669	5.074477196	13.56913735	29.61088687	STY	2017
0.717238374	90834	119.3037784	34.77457039	2.766427755	13.83045311	27.70378183	MT	2017
0.717253893	90837	119.3037839	34.78683336	1.516381145	13.86316097	27.74690187	MT	2017
0.597101028	90862	119.3038172	34.88516373	4.670259476	13.83162728	28.79746554	STY	2017
0.435067148	91670	119.303859	34.98580908	6.740467072	13.60177508	29.63635178	STY	2017
0.717229524	90831	119.3038649	34.76244193	3.993503809	13.79980968	27.6806867	MT	2017
0.717329571	90847	119.3038687	34.82384896	2.55065608	13.92790436	28.03554046	MT	2017
0.444565693	93571	119.3038844	35.06754529	5.669948101	13.54146381	29.57913937	MT	2017
0.432856727	91866	119.3038887	35.00355291	6.258363247	13.59173986	29.65026167	STY	2017
0.544411378	91062	119.304001	34.90570195	5.313292503	13.76860258	29.04621489	STY	2017
0.71724526	90838	119.3040026	34.79225191	1.315207362	13.87708857	27.77903581	MT	2017
0.717201693	90836	119.3042513	34.78181246	2.032474756	13.85042917	27.72810025	MT	2017
0.433697926	92389	119.3044239	35.01756125	5.89026928	13.58325685	29.64479686	STY	2017
0.434908489	92562	119.3045166	35.02566704	5.637080669	13.5764575	29.63729071	STY	2017
0.532916531	91063	119.3046894	34.91024692	5.488409519	13.75187316	29.10218097	STY	2017
0.717243011	90846	119.3047552	34.81986544	2.334195614	13.92622265	27.99486138	MT	2017
0.709245796	90652	119.3048727	34.84584119	3.521388531	13.92062867	28.29237608	MT	2017
0.717219085	90845	119.3049559	34.81559083	2.084082604	13.92344115	27.95276433	MT	2017
0.444993891	93573	119.3049702	35.07428982	6.635196686	13.53268993	29.57608014	MT	2017
0.627375178	90859	119.304995	34.87406071	4.371965408	13.86242387	28.65873429	MT	2017
0.433267073	91671	119.3050085	34.99081902	6.703914166	13.59723746	29.64695921	STY	2017
0.717123341	91026	119.3050345	34.75421639	4.823061943	13.78595069	27.6742383	ST	2017
0.522046184	91064	119.3051448	34.91490442	5.666719914	13.73595406	29.15604517	STY	2017
0.440728863	93233	119.3051501	35.04907277	4.928195477	13.56311042	29.60131196	STY	2017
0.717191402	90844	119.3051628	34.81186359	1.86713326	13.91872712	27.91929932	MT	2017
0.583663524	90863	119.3051995	34.88960837	4.844610214	13.8164834	28.85914385	STY	2017
0.444534272	93572	119.3052442	35.07072299	6.159529209	13.53810301	29.57860671	MT	2017
0.437468361	92901	119.3053215	35.03750435	5.331447125	13.57041149	29.62106731	STY	2017
0.511940499	91260	119.3053574	34.91948271	5.836168766	13.7218288	29.20704862	STY	2017
0.71708181	90832	119.3054203	34.76691269	3.537401438	13.81217281	27.68926494	MT	2017
0.685452304	90654	119.3054799	34.85404884	3.78682065	13.90829353	28.39818025	MT	2017
0.432051365	92044	119.3054974	35.01021902	6.189801693	13.58443353	29.65446482	STY	2017
0.502074976	91261	119.3055353	34.92409103	6.007823467	13.70827469	29.25771915	STY	2017
0.493131061	91262	119.3056117	34.92870407	6.186907768	13.69431305	29.30453423	STY	2017
0.484637802	91263	119.3056335	34.9333175	6.332884312	13.68024167	29.34983141	STY	2017
0.476794076	91264	119.3056428	34.93793029	6.477465153	13.6674076	29.39244349	STY	2017
0.469532464	91464	119.3056852	34.94254207	6.618050098	13.65571328	29.4326037	STY	2017
0.46338631	91465	119.3057966	34.9471519	6.763402462	13.64621924	29.46714959	STY	2017
0.717100939	90642	119.3058516	34.80302436	1.540006638	13.90217854	27.84721774	MT	2017
0.432153639	91672	119.3059558	34.99532941	6.651663303	13.59284695	29.6534376	STY	2017
0.717037119	91413	119.3059747	34.74670767	4.660634995	13.78037668	27.66540149	ST	2017
0.457278546	91466	119.3059993	34.95175795	6.914355755	13.6365884	29.5020225	STY	2017
0.442905183	93403	119.3060349	35.06034576	4.572656632	13.55183068	29.58777426	MT	2017
0.614177981	90860	119.3061075	34.87819565	4.52974987	13.84864261	28.71819867	MT	2017
0.717018412	91608	119.3061921	34.7428228	4.41751194	13.7766276	27.65929951	MT	2017
0.661051365	90656	119.3062049	34.86185494	4.042229652	13.8916991	28.50679847	MT	2017
0.717012335	91218	119.3062224	34.7502525	4.883434296	13.78385275	27.67141996	ST	2017
0.45181099	91467	119.3062922	34.95636	7.070610046	13.62765257	29.53372189	STY	2017
0.571308702	90864	119.3064672	34.89409402	5.016995907	13.80240468	28.91647754	STY	2017
0.435828714	92733	119.3065652	35.03368793	5.569676876	13.57142459	29.63045375	STY	2017
0.431314626	91673	119.3066046	34.99938724	6.605200291	13.58924179	29.65837988	STY	2017
0.648599569	90657	119.3066274	34.86612332	4.182204723	13.88087173	28.5624011	MT	2017
0.697760594	90653	119.3066364	34.84981737	3.694379568	13.91542248	28.34283334	MT	2017
0.447134015	91468	119.3066567	34.96095745	6.544642448	13.61976812	29.56121186	STY	2017
0.716970054	90835	119.3066672	34.77832211	2.379908562	13.84154078	27.72295924	MT	2017
0.444404143	93574	119.3067911	35.07853485	6.974948883	13.53259168	29.57859186	STY	2017
0.431703586	92217	119.3068548	35.01396009	6.200508118	13.58078699	29.65589813	STY	2017
0.717040085	90648	119.3069591	34.82961195	2.979422808	13.92865844	28.09766978	MT	2017
0.717032099	90650	119.3069677	34.83762784	3.338351965	13.92476836	28.19464243	MT	2017
0.717029349	90649	119.3070522	34.83352103	3.196270227	13.92760459	28.14463882	MT	2017
0.443178967	91469	119.3070638	34.96555094	6.492967129	13.61326516	29.58473421	STY	2017
0.71692684	90833	119.3070723	34.77128964	3.090561152	13.82238451	27.70149556	MT	2017
0.438632383	93068	119.3071817	35.04533349	5.209000111	13.56378584	29.6129347	STY	2017
0.716960053	90641	119.3072255	34.79899323	1.853988409	13.89345357	27.82349392	MT	2017
0.716918424	90638	119.307321	34.78520437	1.681934238	13.85964443	27.7476574	MT	2017
0.71690343	90830	119.3073407	34.75879589	4.354167461	13.79494702	27.68656662	MT	2017
0.440942433	93234	119.3073969	35.05296531	4.93947649	13.56046066	29.59876423	MT	2017
0.439264361	91470	119.3074892	34.97014173	7.241692066	13.60673081	29.60832322	STY	2017
0.430410637	91867	119.307513	35.00652262	6.480759144	13.58296882	29.66363104	STY	2017
0.44402265	93575	119.307541	35.08300618	7.37381506	13.5309879	29.58048265	STY	2017
0.558783328	90865	119.3075445	34.8986187	5.19162035	13.78505055	28.97540603	STY	2017
0.716942001	90643	119.3077016	34.80836176	1.733703733	13.91237101	27.89114393	MT	2017
0.671842072	90655	119.3077499	34.85803107	3.974471569	13.8975392	28.45792241	MT	2017
0.434088576	92563	119.3078024	35.02986765	5.804652214	13.57111382	29.64054264	STY	2017
0.600565189	90661	119.307826	34.88254919	4.712171078	13.8332766	28.77977358	STY	2017
0.716876626	90639	119.3078687	34.79002962	1.392301917	13.87201736	27.76991933	MT	2017
0.436780061	91471	119.3079034	34.97472421	7.302230358	13.60237776	29.62338561	STY	2017
0.432182173	92390	119.3079055	35.02199737	6.054038048	13.5746991	29.65235356	STY	2017
0.635087518	90658	119.3079301	34.87047964	4.352050304	13.86819407	28.62263296	MT	2017
0.442891766	93404	119.3080388	35.06415649	5.100075245	13.54785104	29.58677247	MT	2017
0.716850536	90640	119.3082805	34.79497471	1.335127115	13.88476238	27.79946343	MT	2017
0.434552673	91472	119.3083492	34.97931573	7.224182129	13.59837666	29.63696653	STY	2017
0.546366039	90866	119.3084311	34.90317512	5.366930485	13.76719018	29.03472143	STY	2017
0.71686046	90452	119.3086979	34.8422843	3.528767586	13.9197907	28.25555068	MT	2017
0.432334119	91473	119.3088023	34.98391937	7.154531956	13.59435499	29.65060354	STY	2017
0.441416762	93235	119.3089094	35.05681702	4.909910679	13.55794558	29.59505646	MT	2017
0.436585839	92902	119.3091415	35.04161761	5.516902924	13.5644952	29.6243719	STY	2017
0.443009484	93405	119.3091552	35.0679623	5.692117691	13.54356977	29.58548887	MT	2017
0.534158803	90867	119.3092212	34.90776083	5.577647209	13.74944998	29.09397375	STY	2017
0.716821918	90647	119.3092357	34.8260335	2.839793921	13.92657943	28.06223702	MT	2017
0.587090112	90662	119.3093592	34.88698212	4.891055107	13.81797365	28.84137831	STY	2017
0.430559061	91474	119.3093803	34.98843631	7.094691277	13.59050079	29.6614803	STY	2017
0.716696646	90632	119.3095139	34.76355283	3.867635012	13.80853064	27.69731574	MT	2017
0.716693112	90635	119.3095809	34.77523913	2.684936285	13.83390779	27.72035877	MT	2017
0.716775784	90646	119.3096943	34.82173431	2.594260693	13.92495571	28.01796089	MT	2017
0.428934933	91674	119.3097257	35.00247736	6.800792694	13.58158065	29.67168346	STY	2017
0.522917724	90868	119.3097515	34.91232905	5.767907143	13.73300512	29.1495289	STY	2017
0.619130485	90659	119.309886	34.87481644	4.541160107	13.85247529	28.69403384	MT	2017
0.716749493	90645	119.3099173	34.8175195	2.347818613	13.92198678	27.97683429	MT	2017
0.443620256	93406	119.3099199	35.07189729	6.233937264	13.53991885	29.58142906	STY	2017
0.43035111	92218	119.3099471	35.01823621	6.350743771	13.57415371	29.66268159	STY	2017
0.431839438	92391	119.310022	35.02613368	6.119226933	13.56974649	29.65332379	STY	2017
0.716732998	90644	119.3100272	34.81326725	2.096757412	13.91842084	27.93628511	MT	2017
0.512614753	91065	119.3100704	34.91696602	5.97114563	13.71880121	29.20137931	STY	2017
0.502702024	91066	119.3102858	34.92157032	6.160600185	13.70517728	29.25217788	STY	2017
0.71663442	90637	119.310291	34.78222494	1.976348043	13.85264187	27.74514674	MT	2017
0.703770096	90453	119.3103645	34.84678896	3.714524984	13.91498132	28.31445541	MT	2017
0.443937437	93407	119.3103817	35.07585464	6.594044209	13.53751156	29.57929522	STY	2017
0.493021945	91067	119.3104158	34.9261893	6.356161118	13.69169657	29.30274463	STY	2017
0.484236547	91068	119.310469	34.93080769	6.53693676	13.67777898	29.3495621	STY	2017
0.476581796	91069	119.3104886	34.93542988	6.687664032	13.66544508	29.39112769	STY	2017
0.469318645	91265	119.3105159	34.94004821	6.832429886	13.65376	29.43128123	STY	2017
0.438554969	93069	119.310576	35.0494015	5.32999897	13.55979954	29.61150757	STY	2017
0.462147806	91266	119.3105931	34.94466762	6.975663662	13.64198711	29.47165381	STY	2017
0.429250723	91475	119.3106619	34.9930514	7.109594822	13.58536969	29.66906656	STY	2017
0.573899099	90663	119.3106746	34.89145421	5.063559532	13.80284838	28.90242529	STY	2017
0.71658286	90633	119.3107232	34.76851863	3.362263918	13.81924306	27.70917503	MT	2017
0.456019852	91267	119.3107516	34.94928103	7.123645306	13.6322777	29.50674943	STY	2017
0.43467699	92734	119.3107869	35.03788772	5.79585886	13.56539875	29.63521497	STY	2017
0.716575457	91025	119.310828	34.75514576	4.715218067	13.79385833	27.69111299	ST	2017
0.42875995	92045	119.3108441	35.01035482	6.664695263	13.57582532	29.67220685	STY	2017
0.716565197	91217	119.3109484	34.75130122	4.959320545	13.79020376	27.68508815	ST	2017
0.450824726	91268	119.3109978	34.9538926	7.277757168	13.62373738	29.53695178	STY	2017
0.71660253	90443	119.3112154	34.80528714	1.654424787	13.90667898	27.86823438	MT	2017
0.688590678	90454	119.3112581	34.85132232	3.877596378	13.90682532	28.38174129	MT	2017
0.716548395	90439	119.3113018	34.78741758	1.475859284	13.86597439	27.76561211	MT	2017
0.446036521	91269	119.3113245	34.95849947	7.436265469	13.615611	29.56517872	STY	2017
0.44142345	93236	119.3113777	35.06084872	4.909334183	13.55378374	29.59366583	MT	2017
0.716523577	91412	119.3114086	34.74733769	4.711785317	13.78534356	27.6775333	ST	2017
0.44354256	93408	119.3115327	35.08046469	6.992024422	13.53738104	29.5810192	STY	2017
0.604978697	90660	119.3115708	34.87919364	4.723359585	13.83708779	28.75789138	STY	2017
0.716508733	91607	119.3115876	34.74348092	4.470341206	13.78047916	27.66969842	MT	2017
0.676098493	90455	119.3116753	34.8554148	4.013240337	13.89808057	28.43726332	MT	2017
0.441335681	91270	119.3117081	34.96310235	7.596179962	13.60749955	29.5932991	STY	2017
0.716578571	90449	119.3117788	34.83066538	3.179992676	13.9244027	28.11969854	MT	2017
0.560724884	90664	119.3118321	34.89596922	5.23890686	13.78468035	28.96422945	STY	2017
0.427987865	91476	119.3118799	34.9977561	7.102518082	13.58024627	29.67643917	STY	2017
0.716526763	90442	119.3118912	34.80126768	3.662434578	13.89802421	27.84370807	MT	2017
0.432933452	92564	119.3120482	35.03412233	6.034663677	13.56519165	29.64533938	STY	2017
0.716463788	90636	119.3120571	34.77871552	2.327260733	13.8440778	27.73768474	MT	2017
0.637473521	90458	119.31209	34.86812541	4.40601778	13.86845365	28.61010344	MT	2017
0.437445467	91271	119.3121195	34.9677016	7.67857933	13.60098124	29.6168674	STY	2017
0.716449335	90634	119.3121556	34.77256082	2.949821472	13.82826737	27.7203323	MT	2017
0.716472055	90440	119.3122407	34.79261502	1.444862962	13.87935416	27.78963445	MT	2017
0.716529914	90450	119.312249	34.83497501	3.417083979	13.92193153	28.17492273	MT	2017
0.716521042	90451	119.312293	34.83910717	3.541615963	13.91919982	28.22587771	MT	2017
0.443204091	93576	119.3123313	35.0851884	7.413179398	13.5368809	29.58261026	STY	2017
0.428374848	92046	119.3123542	35.0145072	6.67689085	13.57177232	29.6738093	STY	2017
0.716415677	90829	119.312508	34.75908954	4.31214428	13.80133194	27.70087659	MT	2017
0.434904783	91272	119.312551	34.97229738	7.644989014	13.5965069	29.63234988	STY	2017
0.436524938	92903	119.312614	35.04577727	5.622144699	13.56032867	29.62279024	STY	2017
0.66173142	90456	119.3127573	34.85990435	4.180624008	13.88773549	28.50097223	MT	2017
0.438832116	93070	119.3127851	35.05346415	5.308026791	13.5571141	29.60857831	STY	2017
0.548036662	90665	119.3128058	34.90052995	5.416701794	13.76668542	29.0246552	STY	2017
0.432770934	91273	119.3128903	34.97685238	7.596241951	13.59270599	29.64548245	STY	2017
0.716421222	90441	119.3128996	34.79734904	2.895332813	13.88956389	27.82023566	MT	2017
0.716443373	90444	119.3130277	34.81021584	2.00410223	13.91407105	27.91049759	MT	2017
0.591390531	90462	119.3131972	34.8836098	4.904997826	13.82168586	28.81976256	STY	2017
0.431252369	92392	119.3132906	35.03034522	6.279568672	13.56452335	29.6551533	STY	2017
0.426782476	91868	119.3132959	35.00659478	6.99732542	13.5724211	29.68339921	STY	2017
0.441666623	93237	119.3132963	35.06499129	5.18966341	13.55013697	29.59115174	MT	2017
0.430339383	91274	119.3133545	34.98152162	7.5306077	13.58845993	29.66053338	STY	2017
0.429017253	92219	119.3133944	35.02251741	6.53037262	13.56703503	29.66917267	STY	2017
0.647796546	90457	119.3133972	34.86434399	4.332205772	13.87717981	28.56312916	MT	2017
0.535584817	90666	119.313591	34.90517489	5.636860371	13.74879177	29.0849518	STY	2017
0.623473109	90459	119.3138567	34.87190328	4.572391033	13.85466108	28.67261798	MT	2017
0.709890661	90250	119.3140295	34.84366533	3.729972363	13.91429149	28.28560673	MT	2017
0.427992185	91275	119.3141355	34.98601696	7.521652699	13.58340427	29.67501495	STY	2017
0.439418206	93071	119.3142478	35.05751143	5.240121841	13.55487395	29.60419273	STY	2017
0.442361896	93238	119.3142522	35.06915428	5.821025848	13.54660068	29.58645822	MT	2017
0.716233085	90631	119.3144381	34.76223362	3.989396334	13.80924787	27.71177098	MT	2017
0.427016345	91276	119.314543	34.99014376	7.470024586	13.57944569	29.68105232	STY	2017
0.716223069	90434	119.3145442	34.76631273	3.576377392	13.8174448	27.71853468	MT	2017
0.434515647	92735	119.3145768	35.04214475	5.939579487	13.56099416	29.63406388	STY	2017
0.522224799	90667	119.3146229	34.91022174	5.882817745	13.72941165	29.15071909	STY	2017
0.577967311	90463	119.3146303	34.88806821	5.080735683	13.80611457	28.88160099	STY	2017
0.716300476	90447	119.3147177	34.82340963	2.84565568	13.92359123	28.0391148	MT	2017
0.511217511	90869	119.3147413	34.91525145	6.108077049	13.71419945	29.20627746	STY	2017
0.443114301	93239	119.3149393	35.07337438	6.198206902	13.54276865	29.58159029	STY	2017
0.716269906	90446	119.3149803	34.81919192	2.599385977	13.9202593	27.99856828	MT	2017
0.501114597	90870	119.315053	34.91993202	6.314365387	13.70007858	29.25810847	STY	2017
0.425537676	91675	119.3150557	35.00266457	7.26540041	13.57087012	29.69034785	STY	2017
0.716255609	90445	119.3150707	34.8151087	2.35790062	13.91684438	27.95961381	MT	2017
0.71618915	90438	119.315077	34.78509731	1.723279595	13.86078561	27.76744114	MT	2017
0.716261859	90448	119.3151105	34.82753901	3.104273081	13.92266752	28.08813136	MT	2017
0.443017496	93240	119.3152132	35.07760677	6.5910635	13.5415145	29.58203521	STY	2017
0.491460846	90871	119.3152266	34.92456304	6.537898541	13.68635703	29.30863312	STY	2017
0.482253876	90872	119.3153153	34.92918336	6.741011143	13.67284205	29.35781522	STY	2017
0.474865524	90873	119.3153311	34.9338006	6.922186852	13.661094	29.39806757	STY	2017
0.467652495	91070	119.3153638	34.93843282	7.073298454	13.64944687	29.43806793	STY	2017
0.460558593	91071	119.3154205	34.94305957	7.215259552	13.63776542	29.47814756	STY	2017
0.427067281	92047	119.3154393	35.0187768	6.825276375	13.56373018	29.68041119	STY	2017
0.716139938	90436	119.3154722	34.77617965	2.575730562	13.838132	27.73802514	MT	2017
0.608421597	90460	119.3154756	34.8761367	4.748285294	13.83977826	28.74044516	STY	2017
0.429128565	92220	119.3154975	35.02665601	6.59414959	13.56230401	29.6672794	STY	2017
0.453684909	91072	119.3155673	34.94767893	7.362632752	13.626211	29.51771485	STY	2017
0.694265373	90251	119.3156146	34.84818989	3.913243532	13.90585403	28.35458958	MT	2017
0.716145534	90237	119.3156454	34.78999141	1.501138806	13.87305102	27.7837036	MT	2017
0.448917009	91073	119.3157829	34.95229645	7.515107155	13.61825532	29.54558654	STY	2017
0.71609746	90828	119.3158942	34.75559596	4.657594204	13.79854079	27.70242906	MT	2017
0.564122381	90464	119.3159024	34.89255128	5.252034664	13.78798269	28.94626298	STY	2017
0.436511134	92904	119.315957	35.05007516	5.696362495	13.55639772	29.62099228	STY	2017
0.716098133	90437	119.3159786	34.78118903	2.095600605	13.85102833	27.75613568	MT	2017
0.444165684	91074	119.3160816	34.95690967	7.672088146	13.61016594	29.57374543	STY	2017
0.71607756	90435	119.3161043	34.77097166	3.101222515	13.82785709	27.73105525	MT	2017
0.432337119	92565	119.3162263	35.0384627	6.234229565	13.55844245	29.64670451	STY	2017
0.716135706	90241	119.3162299	34.80722988	1.920795322	13.91011285	27.88769075	MT	2017
0.425558618	91869	119.3162762	35.0109424	7.134953022	13.5643571	29.68956831	STY	2017
0.442865066	93409	119.3163211	35.08247799	7.01539135	13.54158423	29.58232392	STY	2017
0.716057634	91024	119.3163289	34.75189108	5.007837772	13.79394797	27.69534451	ST	2017
0.439448813	91075	119.3164437	34.96151867	7.831854343	13.6019761	29.60211794	STY	2017
0.44020606	93072	119.3166157	35.06187575	5.21212244	13.55284455	29.59807204	STY	2017
0.679461374	90252	119.3166412	34.85247319	4.073003769	13.89773181	28.42016102	MT	2017
0.716025691	91216	119.3166835	34.74802987	4.76649189	13.78916127	27.68782763	ST	2017
0.716066375	90240	119.3168447	34.80317854	1.69608891	13.90233146	27.86093104	MT	2017
0.434899956	91076	119.3168456	34.96612325	7.918169022	13.59397476	29.6299089	STY	2017
0.716083495	90247	119.3169334	34.83213983	3.414726019	13.91876057	28.15014199	MT	2017
0.716032996	90238	119.3169631	34.79485657	1.505527139	13.88453611	27.80846313	MT	2017
0.55096655	90465	119.3169766	34.89708853	5.437280178	13.76996383	29.00863473	STY	2017
0.715999233	91411	119.3169832	34.74413881	4.523156166	13.78433072	27.68009645	MT	2017
0.595031361	90461	119.3170372	34.88049336	4.926136494	13.8246518	28.80126635	STY	2017
0.666494973	90253	119.3170717	34.85666488	4.212406635	13.88906388	28.47785273	MT	2017
0.443900461	93577	119.3171257	35.0873606	7.45144558	13.54054935	29.57566474	STY	2017
0.432447407	91077	119.3172646	34.97071817	7.978011608	13.58976475	29.6449704	STY	2017
0.424832932	91277	119.3173581	34.99383946	7.648137569	13.57177554	29.69347769	STY	2017
0.43038722	92393	119.3174955	35.03471807	6.510421753	13.55639778	29.65822359	STY	2017
0.428210913	91079	119.3175154	34.9793803	7.873484135	13.58278865	29.67160812	STY	2017
0.424230345	91477	119.3175406	34.99877647	7.580704689	13.56854851	29.69730305	STY	2017
0.716014205	90249	119.3175824	34.84040199	3.738631487	13.91380126	28.2547808	MT	2017
0.716017201	90248	119.3175912	34.83636675	3.618285656	13.91614796	28.20476108	MT	2017
0.429940358	91078	119.3177525	34.97527756	7.939709187	13.58546953	29.66047969	STY	2017
0.715963641	90239	119.3178231	34.7993997	3.917561054	13.89435849	27.83793566	MT	2017
0.425135386	91870	119.3178746	35.01508167	7.155128956	13.55945504	29.69139485	STY	2017
0.538530022	90466	119.3178834	34.90163991	5.621564865	13.75214207	29.06854529	STY	2017
0.434538789	92736	119.3180009	35.04650351	6.019064426	13.55675593	29.63198151	STY	2017
0.437050437	92905	119.3181045	35.05432681	5.657542229	13.55400876	29.61646773	STY	2017
0.715958943	90242	119.318175	34.81203282	2.267160893	13.91412317	27.93423148	MT	2017
0.715864885	90629	119.3183519	34.75858304	4.349476337	13.80664174	27.71441439	MT	2017
0.628197629	90256	119.3183749	34.86865369	4.610006809	13.85679931	28.64929074	MT	2017
0.65194558	90254	119.3184117	34.8610676	4.384189606	13.87795493	28.54238818	MT	2017
0.440872911	93073	119.3184215	35.06628822	5.351194382	13.55050521	29.59303034	STY	2017
0.715845377	90433	119.3185568	34.76325753	3.875975847	13.81768697	27.72551619	MT	2017
0.526704654	90467	119.3185662	34.90618007	5.844890595	13.73506844	29.12652131	STY	2017
0.581088139	90260	119.318628	34.88501355	5.109482288	13.80815098	28.86525939	STY	2017
0.425831936	91080	119.3186322	34.98359007	7.893866062	13.57729636	29.68620306	STY	2017
0.428719583	92221	119.3187434	35.0309531	6.756687164	13.55571666	29.66803025	STY	2017
0.423595867	91676	119.3187773	35.00722974	7.471532345	13.55994016	29.70078125	STY	2017
0.426343453	92048	119.3188728	35.02309708	7.00365448	13.55667835	29.68307656	STY	2017
0.715822972	90236	119.3190216	34.7877437	1.538417697	13.86751852	27.78074605	MT	2017
0.441757358	93074	119.3192885	35.07058237	5.780039311	13.5485056	29.58721872	STY	2017
0.700925275	90052	119.319334	34.84497785	3.928236485	13.90573052	28.32331619	MT	2017
0.715768526	90231	119.3193856	34.76751715	3.442969084	13.82702245	27.73485415	MT	2017
0.715850974	90244	119.3194377	34.82103968	2.844304562	13.92063106	28.02177569	MT	2017
0.507234511	90668	119.3194731	34.91445783	6.27102232	13.70772608	29.22438186	STY	2017
0.438260064	92906	119.3194927	35.05854952	5.554207325	13.55271017	29.60827755	STY	2017
0.613344948	90257	119.3195172	34.87297209	4.774113655	13.84258224	28.71622826	STY	2017
0.442563521	93241	119.3195427	35.0793949	6.609125137	13.54552006	29.58225837	STY	2017
0.516159652	90468	119.3197132	34.91028664	6.089737892	13.72027825	29.17882518	STY	2017
0.715737375	90233	119.3197528	34.77461622	2.74014163	13.83914792	27.74700866	MT	2017
0.497333902	90669	119.3198344	34.91904308	6.51195097	13.69378909	29.27547179	STY	2017
0.638004868	90255	119.3198599	34.86493838	4.542912483	13.86470632	28.60439792	MT	2017
0.423878798	91081	119.31989	34.98846927	7.93300724	13.57030132	29.69812073	STY	2017
0.715723595	90234	119.3199319	34.77924359	2.309467316	13.8463625	27.75508551	MT	2017
0.432202411	92566	119.3199738	35.04289487	6.347908974	13.55342978	29.64541316	STY	2017
0.567280416	90261	119.3200463	34.88939608	5.282592297	13.79005512	28.92946684	STY	2017
0.715789564	90245	119.3200896	34.82484614	3.093056917	13.92060422	28.06765809	MT	2017
0.487595449	90670	119.3201044	34.92369325	6.747057438	13.67983347	29.32674316	STY	2017
0.464176668	90874	119.3201517	34.93748299	7.329734325	13.64224802	29.45509992	STY	2017
0.45703137	90875	119.3202004	34.94218936	7.476156712	13.6303835	29.49582204	STY	2017
0.471146983	90672	119.3202034	34.93291361	7.187081814	13.65356928	29.41608407	STY	2017
0.479043737	90671	119.3202159	34.92828123	6.972667217	13.66644219	29.37273018	STY	2017
0.442370449	93075	119.3202884	35.07507999	6.172633171	13.54701899	29.58297696	STY	2017
0.450817742	90876	119.3204202	34.94679313	7.627574921	13.62053083	29.53183206	STY	2017
0.715749959	90246	119.3204635	34.82896021	3.341913223	13.91802307	28.11983202	MT	2017
0.715694935	90039	119.3204841	34.7921034	1.578662992	13.87818441	27.80016105	MT	2017
0.422385845	91478	119.3205068	35.00348909	7.738476276	13.55832355	29.70760534	STY	2017
0.445641035	90877	119.3206188	34.95141681	7.778768063	13.61218909	29.56236494	STY	2017
0.715731686	90243	119.3206495	34.81708932	2.643314362	13.91756755	27.98564588	MT	2017
0.715653943	90235	119.3207457	34.78409841	1.862718225	13.85844225	27.77129674	MT	2017
0.440972786	90878	119.3209025	34.95603369	7.934746265	13.60408502	29.59030068	STY	2017
0.424280208	91871	119.3209254	35.01938885	7.300796986	13.55251008	29.69515872	STY	2017
0.715624255	90232	119.3209447	34.77119157	3.069663286	13.83651378	27.74533742	MT	2017
0.426551486	92049	119.3209559	35.02729268	7.06551218	13.55276419	29.68054893	STY	2017
0.685226816	90053	119.3210196	34.84933578	4.110200405	13.89657931	28.39258621	STY	2017
0.598734149	90258	119.3211384	34.87724017	4.95110321	13.82760101	28.78242624	STY	2017
0.553586179	90262	119.3211551	34.8939545	5.454426289	13.77201022	28.99416335	STY	2017
0.715661716	90042	119.3211937	34.8051455	1.945102811	13.9056197	27.88025579	MT	2017
0.436328425	90879	119.3212505	34.96064792	8.093956947	13.59588594	29.61851535	STY	2017
0.434992185	92737	119.3212846	35.0509862	6.055650234	13.55370234	29.62730609	STY	2017
0.715651542	90043	119.3213798	34.80885208	2.173311472	13.91049787	27.91030143	MT	2017
0.715578737	90827	119.3214028	34.75362515	4.843898773	13.79953939	27.70780386	MT	2017
0.429986512	92394	119.3216355	35.03921623	6.647393227	13.55030522	29.65838129	STY	2017
0.43230749	90880	119.3216413	34.96525931	8.222858429	13.58870131	29.64328582	STY	2017
0.442568711	93410	119.3217424	35.08345174	6.917687893	13.54720149	29.58095813	STY	2017
0.42237023	91677	119.3217738	35.01154773	7.612486363	13.55184932	29.70702755	STY	2017
0.439151365	92907	119.3218005	35.06302858	5.491627693	13.55076713	29.60154583	STY	2017
0.715538751	91023	119.3218423	34.74896795	4.836367607	13.79360541	27.69866035	ST	2017
0.58628195	90259	119.3219252	34.8815459	5.104406357	13.81309503	28.83963731	STY	2017
0.715570597	90040	119.3219325	34.79679322	1.6706146	13.8892585	27.82515468	MT	2017
0.429342634	90881	119.3220572	34.9698743	8.276823998	13.58253038	29.6617351	STY	2017
0.670524375	90054	119.3221079	34.85357151	4.270486832	13.8884461	28.45772087	STY	2017
0.540530119	90263	119.3221595	34.89850469	5.646277428	13.7541285	29.05682243	STY	2017
0.715576339	90049	119.3222465	34.83345696	3.653753758	13.91452235	28.18084557	MT	2017
0.70731848	90051	119.3223408	34.84198755	3.92859602	13.90697728	28.29354082	MT	2017
0.71548984	91215	119.3223785	34.74479838	4.576076984	13.7885111	27.70173936	MT	2017
0.443458347	93578	119.322469	35.08748409	7.275627613	13.5463678	29.57521856	STY	2017
0.657662113	90055	119.3224752	34.85765465	4.404424191	13.8805629	28.51506141	STY	2017
0.426728388	90882	119.3225004	34.97453165	8.266623497	13.57771715	29.6781314	STY	2017
0.715470172	90431	119.3225429	34.76102176	4.092718124	13.81778851	27.72968696	MT	2017
0.421335142	91278	119.3225442	34.99631563	8.065450668	13.55996112	29.71318208	STY	2017
0.421211424	91279	119.3226521	35.00021458	8.021883965	13.55642936	29.71397694	STY	2017
0.424323028	90883	119.3227262	34.97954243	8.246105194	13.57348376	29.6934829	STY	2017
0.427942484	92222	119.3229154	35.03545916	6.934017181	13.54775098	29.6705858	STY	2017
0.528511198	90264	119.3229919	34.90307978	5.856284142	13.7369497	29.11549388	STY	2017
0.715421126	90230	119.3230808	34.7652436	3.664228201	13.82908975	27.74177156	MT	2017
0.715400346	90628	119.3232858	34.75711961	4.485808373	13.80790518	27.71985162	MT	2017
0.715455712	90041	119.3232925	34.80156437	2.596994162	13.89962699	27.85651614	MT	2017
0.71547149	90050	119.323305	34.83796095	3.837733269	13.9112478	28.24046681	MT	2017
0.715475789	90044	119.3233168	34.81356191	2.512950659	13.91464423	27.9554194	MT	2017
0.432589134	92567	119.3233488	35.04739524	6.386746883	13.55000798	29.64106632	STY	2017
0.422263412	91678	119.3233607	35.01571334	7.631541252	13.54790479	29.70681006	STY	2017
0.422773779	90884	119.3233808	34.98429678	8.240644455	13.56773644	29.70318761	STY	2017
0.436055227	92738	119.3233831	35.05533349	5.985257626	13.55215678	29.61955626	STY	2017
0.715384918	90035	119.3235203	34.77722674	2.527029991	13.84443141	27.76052186	MT	2017
0.439807266	92908	119.323569	35.0673673	5.136514664	13.54846911	29.59658116	STY	2017
0.715393764	90038	119.3236104	34.78902766	1.605931997	13.870768	27.79170914	MT	2017
0.517414783	90265	119.3237247	34.90763336	6.116680622	13.72149538	29.17059197	STY	2017
0.616085889	90058	119.3237665	34.87043879	4.825576305	13.84278736	28.70191922	STY	2017
0.420876666	91082	119.3238225	34.99202822	8.208276749	13.56014664	29.71539032	STY	2017
0.642070703	90056	119.3239757	34.86203494	4.580273151	13.86594174	28.58434973	STY	2017
0.42621697	92050	119.3241742	35.03168246	7.211226463	13.54656153	29.68084254	STY	2017
0.44220887	93242	119.3241991	35.07892271	6.400774479	13.549789	29.58169544	STY	2017
0.506472601	90469	119.3242542	34.91231104	6.366247654	13.70601164	29.22599085	STY	2017
0.571926487	90061	119.3242569	34.88566663	5.298118591	13.793963	28.90569646	STY	2017
0.420402803	91479	119.324323	35.00785786	7.952245235	13.54731737	29.7183789	STY	2017
0.423662289	91872	119.3243393	35.02377566	7.477172852	13.54563919	29.69717686	STY	2017
0.715380322	90046	119.3243831	34.82173423	3.034682512	13.91761486	28.04425367	MT	2017
0.441012287	92909	119.3244318	35.07145616	5.591415405	13.54870769	29.58879124	STY	2017
0.715288996	90033	119.3245097	34.76935001	3.270666122	13.83743927	27.7520891	MT	2017
0.455120344	90674	119.3245416	34.9405437	7.687014103	13.62581762	29.50452024	STY	2017
0.496158284	90470	119.3245498	34.91692479	6.625062943	13.69117904	29.2793109	STY	2017
0.715281893	90036	119.3246631	34.78138041	2.141186476	13.85318374	27.77103564	MT	2017
0.437278517	92739	119.3247337	35.05957327	5.854513645	13.55086641	29.61128894	STY	2017
0.486398169	90471	119.3247893	34.92161966	6.870087147	13.67715296	29.33079226	STY	2017
0.691472961	89850	119.3248111	34.8460516	4.125384808	13.89809387	28.36313667	STY	2017
0.468320362	90473	119.3250395	34.93175653	7.421558857	13.64763468	29.42928918	STY	2017
0.460694846	90673	119.325154	34.93640927	7.594129562	13.63493023	29.47219509	STY	2017
0.626370906	90057	119.3252309	34.86656066	4.75302887	13.85118421	28.65462313	STY	2017
0.556988447	90062	119.3252471	34.89071894	5.478776932	13.77446938	28.97604232	STY	2017
0.449407939	90675	119.3252875	34.9447516	7.859263897	13.61698679	29.53745053	STY	2017
0.476823844	90472	119.3253149	34.9267153	7.173269749	13.66158145	29.38222838	STY	2017
0.430248012	92395	119.325343	35.04375842	6.727842331	13.54646884	29.65459543	STY	2017
0.71521156	90034	119.3253493	34.77377169	2.864577293	13.84166075	27.76015747	MT	2017
0.443872107	90676	119.3254085	34.94933226	8.004508019	13.60848549	29.57026994	STY	2017
0.715230281	89837	119.3254625	34.79374928	1.696498156	13.88205794	27.81657746	MT	2017
0.715277226	90047	119.3254692	34.82602399	3.325222015	13.91710019	28.09805415	MT	2017
0.438930078	90677	119.3256546	34.95394977	8.158403397	13.6001975	29.60002168	STY	2017
0.600926557	90059	119.3256643	34.87460511	5.008125305	13.82796006	28.77038824	STY	2017
0.715244786	90048	119.3257727	34.83007442	3.56995225	13.91474912	28.14906909	MT	2017
0.715163673	90826	119.3258143	34.75073637	4.955764771	13.79858781	27.70932055	ST	2017
0.434616687	90678	119.325972	34.95857108	8.316386223	13.59255945	29.62636737	STY	2017
0.715219326	89841	119.3259829	34.81056146	2.413478375	13.91118793	27.93258992	MT	2017
0.441807382	93076	119.326051	35.0753343	5.91925478	13.55003836	29.58305904	STY	2017
0.419158895	91280	119.3261536	35.00406152	8.222695351	13.54556477	29.7254495	STY	2017
0.715139871	90037	119.3262417	34.78588338	1.723265052	13.86306199	27.78378757	MT	2017
0.430818734	90679	119.3263436	34.9631886	8.476385117	13.58575582	29.64986786	STY	2017
0.543340297	90063	119.3263733	34.89530184	5.663096428	13.75630651	29.04123374	STY	2017
0.423896756	91873	119.3263973	35.02802505	7.53297472	13.54177994	29.69447028	STY	2017
0.421556932	91679	119.3263979	35.02007542	7.773133278	13.54136905	29.70964789	STY	2017
0.675745577	89851	119.3264745	34.85038881	4.309686184	13.88935295	28.43257019	STY	2017
0.420105368	90885	119.3264836	34.98762823	8.464982987	13.55876035	29.71882298	STY	2017
0.715098957	90228	119.3265002	34.76308806	3.874202251	13.82766682	27.74342373	MT	2017
0.715178291	90045	119.3265008	34.81822863	2.884595394	13.91599587	28.00958102	MT	2017
0.715153524	89840	119.3265906	34.80644898	2.184664011	13.90549445	27.90077384	MT	2017
0.43336831	92568	119.3265971	35.05192161	6.394223213	13.54786263	29.63434955	STY	2017
0.427606278	90680	119.3267468	34.96780311	8.560415268	13.57937656	29.66997677	STY	2017
0.584482153	90060	119.3268081	34.87975812	5.197707653	13.80894317	28.84586562	STY	2017
0.442114979	93411	119.3268379	35.08207757	6.608149052	13.5515077	29.58074242	STY	2017
0.715098372	89838	119.3269966	34.79830148	1.832727552	13.89294637	27.84010366	MT	2017
0.428014149	92223	119.3270244	35.04004882	7.070316315	13.54328024	29.66774328	STY	2017
[truncated: 62,394 more rows]
